# Supplementary material for: 1-Methyl-3-phenyl­quinoxalin-2(1H)-one
Source: Acta Crystallogr Sect E Struct Rep Online. 2009 Sep 5;65(Pt 10):o2323. doi: 10.1107/S160053680903414X (PMC2970207; doi:10.1107/S160053680903414X)
Supplement: Supplementary file 1 [file e-65-o2323-sup1.cif]

##############################################################################
###                                                                        ###
###        Electronic paper (Acta Crystallographica Section E)             ###
###                                                                        ###
##############################################################################
#                                                                            #
# This CIF contains the data in a paper accepted for publication in Acta     #
# Crystallographica Section E. It conforms to the requirements of Notes      #
# for Authors for Section E, and has been peer reviewed under the auspices   #
# of the IUCr Commission on Journals.                                        #
#                                                                            #
# Full details of the Crystallographic Information File format               #
# are given in the paper "The Crystallographic Information File (CIF):       #
# a New Standard Archive File for Crystallography" by S. R. Hall, F. H.      #
# Allen and I. D. Brown [Acta Cryst. (1991), A47, 655-685].                  #
#                                                                            #
# The current version of the core CIF dictionary is obtainable from          #
# ftp://ftp.iucr.org/pub/cif_core.dic. The current version number is 2.4.    #
#                                                                            #
# Software is freely available for graphical display of the structure(s) in  #
# this CIF.  For information consult the CIF home page http://www.iucr.org/  #
# cif/home.html                                                              #
#                                                                            #
# This file may be used for bona fide research purposes within the           #
# scientific community so long as proper attribution is given to the journal # 
# article from which it was obtained.                                        #
#                                                                            #
##############################################################################
                                             
data_global
_audit_creation_method     SHELXL-97
_journal_date_recd_electronic     2009-08-24
_journal_date_accepted     2009-08-26
_journal_name_full     'Acta Crystallographica, Section E'
_journal_year     2009
_journal_volume     65
_journal_issue     10
_journal_page_first     o2323
_journal_page_last     o2323
_journal_paper_category     QO
_journal_coeditor_code     SJ2638
_publ_contact_author
;
     Dr. Seik Weng Ng
     Department of Chemistry
     University of Malaya
     50603 Kuala Lumpur
     Malaysia
;
_publ_contact_author_email     seikweng@um.edu.my
_publ_contact_author_fax     '03 7967 4193'
_publ_contact_author_phone     '03 7967 6778'
_publ_section_title
;
1-Methyl-3-phenylquinoxalin-2(1<i>H</i>)-one
;
loop_
    _publ_author_name
    _publ_author_address
    'Benzeid, Hanane'
;
Laboratoire de Chimie Organique H\'et\'erocyclique
P\^ole de comp\'etences Pharmacochimie
Universit\'e Mohammed V-Agdal
BP 1014 Avenue Ibn Batout
Rabat
Morocco
;
    'Essassi, El Mokhtar'
;
Laboratoire de Chimie Organique H\'et\'erocyclique
P\^ole de comp\'etences Pharmacochimie
Universit\'e Mohammed V-Agdal
BP 1014 Avenue Ibn Batout
Rabat
Morocco
;
    'Saffon, Nathalie'
;
Service commun Rayons X
Universit\'e Paul Sabatier
B\^atiment 2R1, 118 route de Narbonne
31062 Toulouse
France
;
    'Garrigues, Bernard'
;
H\'et\'erochimie Fondamentale et Appliqu\'ee,
Universit\'e Paul Sabatier
UMR 5069
118 Route de Narbonne
31062 Toulouse
France
;
    'Ng, Seik Weng'
;
Department of Chemistry
University of Malaya
50603 Kuala Lumpur
Malaysia
;
_publ_section_synopsis     .
data_I
_audit_creation_method     SHELXL-97
_chemical_name_systematic
;
1-Methyl-3-phenylquinoxalin-2(1<i>H</i>)-one
;
_chemical_name_common     ?
_chemical_formula_moiety     'C15 H12 N2 O'
_chemical_formula_sum     'C15 H12 N2 O'
_chemical_formula_iupac     'C15 H12 N2 O'
_chemical_formula_weight     236.27
_chemical_melting_point     ?
_symmetry_cell_setting     Monoclinic
_symmetry_space_group_name_H-M     'P 21/n'
_symmetry_space_group_name_Hall     '-P 2yn'
loop_
    _symmetry_equiv_pos_as_xyz
    'x, y, z'
    '-x+1/2, y+1/2, -z+1/2'
    '-x, -y, -z'
    'x-1/2, -y-1/2, z-1/2'
_cell_length_a     16.3919(5)
_cell_length_b     7.0775(2)
_cell_length_c     20.0214(6)
_cell_angle_alpha     90.00
_cell_angle_beta     95.434(2)
_cell_angle_gamma     90.00
_cell_volume     2312.32(12)
_cell_formula_units_Z     8
_cell_measurement_reflns_used     4338
_cell_measurement_theta_min     2.50
_cell_measurement_theta_max     24.87
_cell_measurement_temperature     193(2)
_exptl_crystal_description     Plate
_exptl_crystal_colour     Yellow
_exptl_crystal_size_max     0.60
_exptl_crystal_size_mid     0.20
_exptl_crystal_size_min     0.10
_exptl_crystal_density_diffrn     1.357
_exptl_crystal_density_method     'not measured'
_exptl_crystal_F_000     992
_exptl_absorpt_coefficient_mu     0.087
_exptl_absorpt_correction_type     None
_exptl_absorpt_process_details     ?
_exptl_absorpt_correction_T_min     ?
_exptl_absorpt_correction_T_max     ?
_diffrn_ambient_temperature     193(2)
_diffrn_radiation_type     MoK\a
_diffrn_radiation_wavelength     0.71073
_diffrn_radiation_source     'fine-focus sealed tube'
_diffrn_radiation_monochromator     graphite
_diffrn_measurement_device_type     'Bruker APEX2'
_diffrn_measurement_method     '\f and \w'
_diffrn_detector_area_resol_mean     ?
_diffrn_reflns_number     31360
_diffrn_reflns_av_R_equivalents     0.0538
_diffrn_reflns_av_sigmaI/netI     0.0425
_diffrn_reflns_theta_min     5.15
_diffrn_reflns_theta_max     26.37
_diffrn_reflns_theta_full     26.37
_diffrn_measured_fraction_theta_max     0.991
_diffrn_measured_fraction_theta_full     0.991
_diffrn_reflns_limit_h_min     -20
_diffrn_reflns_limit_h_max     20
_diffrn_reflns_limit_k_min     -8
_diffrn_reflns_limit_k_max     8
_diffrn_reflns_limit_l_min     -25
_diffrn_reflns_limit_l_max     24
_diffrn_standards_number     0
_diffrn_standards_interval_count     0
_diffrn_standards_interval_time     0
_diffrn_standards_decay_%     0
_reflns_number_total     4682
_reflns_number_gt     3068
_reflns_threshold_expression     I>2\s(I)
_refine_ls_structure_factor_coef     Fsqd
_refine_ls_matrix_type     full
_refine_ls_R_factor_all     0.0813
_refine_ls_R_factor_gt     0.0442
_refine_ls_wR_factor_gt     0.0966
_refine_ls_wR_factor_ref     0.1137
_refine_ls_goodness_of_fit_ref     1.005
_refine_ls_restrained_S_all     1.005
_refine_ls_number_reflns     4682
_refine_ls_number_parameters     327
_refine_ls_number_restraints     0
_refine_ls_hydrogen_treatment     constr
_refine_ls_weighting_scheme     calc
_refine_ls_weighting_details
         'calc w=1/[\s^2^(Fo^2^)+(0.0498P)^2^+0.4004P] where P=(Fo^2^+2Fc^2^)/3'
_atom_sites_solution_hydrogens     geom
_atom_sites_solution_primary     direct
_atom_sites_solution_secondary     difmap
_refine_ls_shift/su_max     0.001
_refine_ls_shift/su_mean     0.001
_refine_diff_density_max     0.227
_refine_diff_density_min     -0.175
_refine_ls_extinction_method     none
_refine_ls_extinction_coef     ?
loop_
    _atom_type_symbol
    _atom_type_description
    _atom_type_scat_dispersion_real
    _atom_type_scat_dispersion_imag
    _atom_type_scat_source
    'C' 'C' 0.0033 0.0016
                         'International Tables Vol C Tables 4.2.6.8 and 6.1.1.4'
    'H' 'H' 0.0000 0.0000
                         'International Tables Vol C Tables 4.2.6.8 and 6.1.1.4'
    'N' 'N' 0.0061 0.0033
                         'International Tables Vol C Tables 4.2.6.8 and 6.1.1.4'
    'O' 'O' 0.0106 0.0060
                         'International Tables Vol C Tables 4.2.6.8 and 6.1.1.4'
_computing_data_collection     'APEX2 (Bruker, 2005)'
_computing_cell_refinement     'SAINT (Bruker, 2005)'
_computing_data_reduction     'SAINT (Bruker, 2005)'
_computing_structure_solution     'SHELXS97 (Sheldrick, 2008)'
_computing_structure_refinement     'SHELXL97 (Sheldrick, 2008)'
_computing_molecular_graphics     'X-SEED (Barbour, 2001)'
_computing_publication_material     'publCIF (Westrip, 2009)'
loop_
    _atom_site_type_symbol
    _atom_site_label
    _atom_site_fract_x
    _atom_site_fract_y
    _atom_site_fract_z
    _atom_site_U_iso_or_equiv
    _atom_site_adp_type
    _atom_site_calc_flag
    _atom_site_refinement_flags
    _atom_site_occupancy
    _atom_site_disorder_assembly
    _atom_site_disorder_group
    O O1 0.53417(7) 0.34744(19) 0.19948(6) 0.0472(4) Uani d . 1 . .
    O O2 0.62711(8) 0.8355(2) 0.09382(7) 0.0632(4) Uani d . 1 . .
    N N1 0.42018(8) 0.3190(2) 0.12599(7) 0.0323(3) Uani d . 1 . .
    N N2 0.33162(8) 0.2202(2) 0.23283(6) 0.0326(3) Uani d . 1 . .
    N N3 0.69753(8) 0.8664(2) 0.19620(7) 0.0358(4) Uani d . 1 . .
    N N4 0.54955(8) 0.86008(19) 0.25385(7) 0.0317(3) Uani d . 1 . .
    C C1 0.46011(10) 0.3149(2) 0.18965(9) 0.0331(4) Uani d . 1 . .
    C C2 0.40856(10) 0.2669(2) 0.24408(8) 0.0300(4) Uani d . 1 . .
    C C3 0.44373(10) 0.2670(2) 0.31523(8) 0.0309(4) Uani d . 1 . .
    C C4 0.50477(10) 0.3928(3) 0.34009(9) 0.0389(4) Uani d . 1 . .
    H H4 0.5281 0.4779 0.3105 0.047 Uiso calc R 1 . .
    C C5 0.53143(11) 0.3938(3) 0.40790(9) 0.0435(5) Uani d . 1 . .
    H H5 0.5728 0.4802 0.4246 0.052 Uiso calc R 1 . .
    C C6 0.49836(11) 0.2705(3) 0.45122(9) 0.0453(5) Uani d . 1 . .
    H H6 0.5169 0.2722 0.4976 0.054 Uiso calc R 1 . .
    C C7 0.43825(11) 0.1445(3) 0.42723(9) 0.0418(5) Uani d . 1 . .
    H H7 0.4157 0.0590 0.4571 0.050 Uiso calc R 1 . .
    C C8 0.41091(10) 0.1428(2) 0.35977(8) 0.0364(4) Uani d . 1 . .
    H H8 0.3694 0.0562 0.3435 0.044 Uiso calc R 1 . .
    C C9 0.46906(12) 0.3662(3) 0.07079(9) 0.0464(5) Uani d . 1 . .
    H H9A 0.4507 0.4876 0.0512 0.070 Uiso calc R 1 . .
    H H9B 0.4622 0.2674 0.0364 0.070 Uiso calc R 1 . .
    H H9C 0.5270 0.3751 0.0878 0.070 Uiso calc R 1 . .
    C C10 0.33732(10) 0.2762(2) 0.11315(8) 0.0306(4) Uani d . 1 . .
    C C11 0.29496(10) 0.2221(2) 0.16767(8) 0.0309(4) Uani d . 1 . .
    C C12 0.21273(10) 0.1659(3) 0.15667(9) 0.0382(4) Uani d . 1 . .
    H H12 0.1844 0.1259 0.1935 0.046 Uiso calc R 1 . .
    C C13 0.17287(11) 0.1683(3) 0.09346(9) 0.0428(5) Uani d . 1 . .
    H H13 0.1173 0.1291 0.0862 0.051 Uiso calc R 1 . .
    C C14 0.21443(12) 0.2287(3) 0.03988(9) 0.0438(5) Uani d . 1 . .
    H H14 0.1863 0.2334 -0.0038 0.053 Uiso calc R 1 . .
    C C15 0.29569(11) 0.2818(2) 0.04900(8) 0.0380(4) Uani d . 1 . .
    H H15 0.3232 0.3221 0.0118 0.046 Uiso calc R 1 . .
    C C16 0.62597(11) 0.8499(3) 0.15482(9) 0.0382(4) Uani d . 1 . .
    C C17 0.54917(10) 0.8488(2) 0.18917(8) 0.0309(4) Uani d . 1 . .
    C C18 0.46772(10) 0.8295(2) 0.14974(8) 0.0312(4) Uani d . 1 . .
    C C19 0.45321(12) 0.8707(3) 0.08144(9) 0.0407(4) Uani d . 1 . .
    H H19 0.4969 0.9137 0.0573 0.049 Uiso calc R 1 . .
    C C20 0.37535(13) 0.8491(3) 0.04856(10) 0.0472(5) Uani d . 1 . .
    H H20 0.3661 0.8780 0.0021 0.057 Uiso calc R 1 . .
    C C21 0.31130(12) 0.7860(3) 0.08274(10) 0.0469(5) Uani d . 1 . .
    H H21 0.2584 0.7694 0.0597 0.056 Uiso calc R 1 . .
    C C22 0.32428(11) 0.7471(3) 0.15040(10) 0.0441(5) Uani d . 1 . .
    H H22 0.2802 0.7051 0.1742 0.053 Uiso calc R 1 . .
    C C23 0.40153(10) 0.7693(2) 0.18359(9) 0.0369(4) Uani d . 1 . .
    H H23 0.4098 0.7432 0.2303 0.044 Uiso calc R 1 . .
    C C24 0.77511(11) 0.8735(3) 0.16470(10) 0.0487(5) Uani d . 1 . .
    H H24A 0.7635 0.8699 0.1158 0.073 Uiso calc R 1 . .
    H H24B 0.8091 0.7647 0.1795 0.073 Uiso calc R 1 . .
    H H24C 0.8043 0.9905 0.1778 0.073 Uiso calc R 1 . .
    C C25 0.69876(10) 0.8736(2) 0.26575(9) 0.0341(4) Uani d . 1 . .
    C C26 0.62318(10) 0.8714(2) 0.29362(8) 0.0314(4) Uani d . 1 . .
    C C27 0.62170(11) 0.8786(3) 0.36323(9) 0.0402(4) Uani d . 1 . .
    H H27 0.5707 0.8792 0.3821 0.048 Uiso calc R 1 . .
    C C28 0.69355(12) 0.8848(3) 0.40451(10) 0.0479(5) Uani d . 1 . .
    H H28 0.6923 0.8890 0.4518 0.057 Uiso calc R 1 . .
    C C29 0.76810(12) 0.8850(3) 0.37677(10) 0.0499(5) Uani d . 1 . .
    H H29 0.8176 0.8885 0.4055 0.060 Uiso calc R 1 . .
    C C30 0.77140(11) 0.8802(3) 0.30840(10) 0.0437(5) Uani d . 1 . .
    H H30 0.8229 0.8813 0.2902 0.052 Uiso calc R 1 . .
loop_
    _atom_site_aniso_label
    _atom_site_aniso_U_11
    _atom_site_aniso_U_22
    _atom_site_aniso_U_33
    _atom_site_aniso_U_12
    _atom_site_aniso_U_13
    _atom_site_aniso_U_23
    O1 0.0283(7) 0.0654(9) 0.0483(8) -0.0051(6) 0.0063(6) -0.0005(7)
    O2 0.0531(9) 0.1003(13) 0.0387(8) 0.0090(8) 0.0178(7) -0.0003(8)
    N1 0.0342(8) 0.0341(8) 0.0294(8) -0.0007(6) 0.0075(6) -0.0014(6)
    N2 0.0297(8) 0.0389(8) 0.0288(8) -0.0005(7) 0.0010(6) -0.0027(6)
    N3 0.0315(8) 0.0342(8) 0.0439(9) 0.0005(7) 0.0150(7) -0.0008(7)
    N4 0.0310(7) 0.0315(8) 0.0330(8) 0.0001(6) 0.0052(6) -0.0016(6)
    C1 0.0288(9) 0.0313(9) 0.0396(10) 0.0018(7) 0.0047(8) -0.0034(8)
    C2 0.0278(9) 0.0288(9) 0.0334(9) 0.0018(7) 0.0023(7) -0.0033(7)
    C3 0.0241(8) 0.0348(9) 0.0334(9) 0.0041(7) 0.0007(7) -0.0022(8)
    C4 0.0324(9) 0.0425(11) 0.0415(11) 0.0004(8) 0.0018(8) -0.0024(8)
    C5 0.0340(10) 0.0506(12) 0.0439(11) 0.0010(9) -0.0061(8) -0.0103(9)
    C6 0.0403(11) 0.0583(13) 0.0354(10) 0.0099(10) -0.0061(8) -0.0055(10)
    C7 0.0387(10) 0.0496(12) 0.0366(10) 0.0058(9) 0.0004(8) 0.0066(9)
    C8 0.0311(9) 0.0396(10) 0.0376(10) -0.0010(8) -0.0009(8) 0.0008(8)
    C9 0.0509(11) 0.0492(12) 0.0417(11) -0.0096(10) 0.0174(9) -0.0008(9)
    C10 0.0336(9) 0.0266(9) 0.0315(9) 0.0030(7) 0.0029(7) -0.0033(7)
    C11 0.0303(9) 0.0321(9) 0.0298(9) 0.0032(7) 0.0014(7) -0.0035(7)
    C12 0.0308(9) 0.0485(11) 0.0350(10) 0.0004(8) 0.0015(8) -0.0013(8)
    C13 0.0319(10) 0.0520(12) 0.0427(11) 0.0014(9) -0.0059(8) -0.0030(9)
    C14 0.0457(11) 0.0479(12) 0.0353(10) 0.0051(9) -0.0089(9) -0.0018(9)
    C15 0.0479(11) 0.0362(10) 0.0300(9) 0.0010(9) 0.0036(8) 0.0008(8)
    C16 0.0401(10) 0.0398(11) 0.0361(10) 0.0026(8) 0.0110(8) 0.0025(8)
    C17 0.0362(9) 0.0241(9) 0.0332(10) 0.0025(7) 0.0082(7) -0.0006(7)
    C18 0.0353(9) 0.0259(9) 0.0326(9) 0.0056(7) 0.0045(7) -0.0030(7)
    C19 0.0489(11) 0.0371(10) 0.0363(10) 0.0060(9) 0.0046(9) -0.0018(8)
    C20 0.0572(13) 0.0453(12) 0.0367(10) 0.0127(10) -0.0077(10) -0.0053(9)
    C21 0.0431(11) 0.0407(11) 0.0538(13) 0.0071(9) -0.0109(10) -0.0133(9)
    C22 0.0370(10) 0.0414(11) 0.0533(12) -0.0002(9) 0.0004(9) -0.0040(9)
    C23 0.0359(10) 0.0364(10) 0.0381(10) 0.0020(8) 0.0017(8) -0.0015(8)
    C24 0.0368(10) 0.0467(12) 0.0666(13) -0.0015(9) 0.0262(10) -0.0030(10)
    C25 0.0331(9) 0.0252(9) 0.0445(10) 0.0003(7) 0.0066(8) -0.0002(8)
    C26 0.0293(9) 0.0280(9) 0.0372(10) 0.0016(7) 0.0044(7) -0.0008(7)
    C27 0.0383(10) 0.0439(11) 0.0384(10) 0.0012(9) 0.0040(8) -0.0013(8)
    C28 0.0502(12) 0.0499(12) 0.0417(11) 0.0009(10) -0.0058(9) -0.0030(9)
    C29 0.0405(11) 0.0478(12) 0.0582(13) 0.0006(9) -0.0116(10) -0.0024(10)
    C30 0.0301(10) 0.0380(11) 0.0631(13) -0.0019(8) 0.0049(9) -0.0008(9)
loop_
    _geom_bond_atom_site_label_1
    _geom_bond_atom_site_label_2
    _geom_bond_site_symmetry_2
    _geom_bond_distance
    _geom_bond_publ_flag
    O1 C1 . 1.2331(19) ?
    O2 C16 . 1.228(2) ?
    N1 C1 . 1.377(2) ?
    N1 C10 . 1.392(2) ?
    N1 C9 . 1.464(2) ?
    N2 C2 . 1.3027(19) ?
    N2 C11 . 1.384(2) ?
    N3 C16 . 1.376(2) ?
    N3 C25 . 1.392(2) ?
    N3 C24 . 1.473(2) ?
    N4 C17 . 1.297(2) ?
    N4 C26 . 1.384(2) ?
    C1 C2 . 1.480(2) ?
    C2 C3 . 1.485(2) ?
    C3 C4 . 1.395(2) ?
    C3 C8 . 1.396(2) ?
    C4 C5 . 1.386(2) ?
    C4 H4 . 0.9500 ?
    C5 C6 . 1.377(3) ?
    C5 H5 . 0.9500 ?
    C6 C7 . 1.381(3) ?
    C6 H6 . 0.9500 ?
    C7 C8 . 1.382(2) ?
    C7 H7 . 0.9500 ?
    C8 H8 . 0.9500 ?
    C9 H9A . 0.9800 ?
    C9 H9B . 0.9800 ?
    C9 H9C . 0.9800 ?
    C10 C15 . 1.397(2) ?
    C10 C11 . 1.401(2) ?
    C11 C12 . 1.402(2) ?
    C12 C13 . 1.368(2) ?
    C12 H12 . 0.9500 ?
    C13 C14 . 1.391(3) ?
    C13 H13 . 0.9500 ?
    C14 C15 . 1.380(2) ?
    C14 H14 . 0.9500 ?
    C15 H15 . 0.9500 ?
    C16 C17 . 1.491(2) ?
    C17 C18 . 1.491(2) ?
    C18 C19 . 1.396(2) ?
    C18 C23 . 1.399(2) ?
    C19 C20 . 1.388(3) ?
    C19 H19 . 0.9500 ?
    C20 C21 . 1.381(3) ?
    C20 H20 . 0.9500 ?
    C21 C22 . 1.379(3) ?
    C21 H21 . 0.9500 ?
    C22 C23 . 1.382(2) ?
    C22 H22 . 0.9500 ?
    C23 H23 . 0.9500 ?
    C24 H24A . 0.9800 ?
    C24 H24B . 0.9800 ?
    C24 H24C . 0.9800 ?
    C25 C30 . 1.399(2) ?
    C25 C26 . 1.406(2) ?
    C26 C27 . 1.397(2) ?
    C27 C28 . 1.374(2) ?
    C27 H27 . 0.9500 ?
    C28 C29 . 1.389(3) ?
    C28 H28 . 0.9500 ?
    C29 C30 . 1.376(3) ?
    C29 H29 . 0.9500 ?
    C30 H30 . 0.9500 ?
loop_
    _geom_angle_atom_site_label_1
    _geom_angle_atom_site_label_2
    _geom_angle_atom_site_label_3
    _geom_angle_site_symmetry_1
    _geom_angle_site_symmetry_3
    _geom_angle
    _geom_angle_publ_flag
    C1 N1 C10 . . 122.44(14) ?
    C1 N1 C9 . . 117.23(14) ?
    C10 N1 C9 . . 120.31(14) ?
    C2 N2 C11 . . 119.18(14) ?
    C16 N3 C25 . . 122.45(14) ?
    C16 N3 C24 . . 117.81(15) ?
    C25 N3 C24 . . 119.73(15) ?
    C17 N4 C26 . . 119.98(14) ?
    O1 C1 N1 . . 121.22(15) ?
    O1 C1 C2 . . 123.17(16) ?
    N1 C1 C2 . . 115.60(14) ?
    N2 C2 C1 . . 122.79(15) ?
    N2 C2 C3 . . 116.58(14) ?
    C1 C2 C3 . . 120.62(14) ?
    C4 C3 C8 . . 118.73(15) ?
    C4 C3 C2 . . 122.86(15) ?
    C8 C3 C2 . . 118.31(15) ?
    C5 C4 C3 . . 120.11(17) ?
    C5 C4 H4 . . 119.9 ?
    C3 C4 H4 . . 119.9 ?
    C6 C5 C4 . . 120.47(18) ?
    C6 C5 H5 . . 119.8 ?
    C4 C5 H5 . . 119.8 ?
    C5 C6 C7 . . 120.04(17) ?
    C5 C6 H6 . . 120.0 ?
    C7 C6 H6 . . 120.0 ?
    C6 C7 C8 . . 120.00(18) ?
    C6 C7 H7 . . 120.0 ?
    C8 C7 H7 . . 120.0 ?
    C7 C8 C3 . . 120.65(16) ?
    C7 C8 H8 . . 119.7 ?
    C3 C8 H8 . . 119.7 ?
    N1 C9 H9A . . 109.5 ?
    N1 C9 H9B . . 109.5 ?
    H9A C9 H9B . . 109.5 ?
    N1 C9 H9C . . 109.5 ?
    H9A C9 H9C . . 109.5 ?
    H9B C9 H9C . . 109.5 ?
    N1 C10 C15 . . 123.16(15) ?
    N1 C10 C11 . . 117.56(14) ?
    C15 C10 C11 . . 119.28(16) ?
    N2 C11 C10 . . 122.27(15) ?
    N2 C11 C12 . . 118.07(15) ?
    C10 C11 C12 . . 119.66(15) ?
    C13 C12 C11 . . 120.63(17) ?
    C13 C12 H12 . . 119.7 ?
    C11 C12 H12 . . 119.7 ?
    C12 C13 C14 . . 119.40(17) ?
    C12 C13 H13 . . 120.3 ?
    C14 C13 H13 . . 120.3 ?
    C15 C14 C13 . . 121.25(17) ?
    C15 C14 H14 . . 119.4 ?
    C13 C14 H14 . . 119.4 ?
    C14 C15 C10 . . 119.70(17) ?
    C14 C15 H15 . . 120.1 ?
    C10 C15 H15 . . 120.1 ?
    O2 C16 N3 . . 120.92(16) ?
    O2 C16 C17 . . 123.49(16) ?
    N3 C16 C17 . . 115.58(15) ?
    N4 C17 C16 . . 122.41(15) ?
    N4 C17 C18 . . 116.98(15) ?
    C16 C17 C18 . . 120.59(15) ?
    C19 C18 C23 . . 118.03(16) ?
    C19 C18 C17 . . 124.07(16) ?
    C23 C18 C17 . . 117.89(15) ?
    C20 C19 C18 . . 120.34(18) ?
    C20 C19 H19 . . 119.8 ?
    C18 C19 H19 . . 119.8 ?
    C21 C20 C19 . . 120.59(18) ?
    C21 C20 H20 . . 119.7 ?
    C19 C20 H20 . . 119.7 ?
    C22 C21 C20 . . 119.84(18) ?
    C22 C21 H21 . . 120.1 ?
    C20 C21 H21 . . 120.1 ?
    C21 C22 C23 . . 119.92(19) ?
    C21 C22 H22 . . 120.0 ?
    C23 C22 H22 . . 120.0 ?
    C22 C23 C18 . . 121.26(17) ?
    C22 C23 H23 . . 119.4 ?
    C18 C23 H23 . . 119.4 ?
    N3 C24 H24A . . 109.5 ?
    N3 C24 H24B . . 109.5 ?
    H24A C24 H24B . . 109.5 ?
    N3 C24 H24C . . 109.5 ?
    H24A C24 H24C . . 109.5 ?
    H24B C24 H24C . . 109.5 ?
    N3 C25 C30 . . 122.88(16) ?
    N3 C25 C26 . . 117.83(15) ?
    C30 C25 C26 . . 119.28(17) ?
    N4 C26 C27 . . 118.65(15) ?
    N4 C26 C25 . . 121.70(15) ?
    C27 C26 C25 . . 119.65(16) ?
    C28 C27 C26 . . 120.42(17) ?
    C28 C27 H27 . . 119.8 ?
    C26 C27 H27 . . 119.8 ?
    C27 C28 C29 . . 119.73(18) ?
    C27 C28 H28 . . 120.1 ?
    C29 C28 H28 . . 120.1 ?
    C30 C29 C28 . . 121.12(18) ?
    C30 C29 H29 . . 119.4 ?
    C28 C29 H29 . . 119.4 ?
    C29 C30 C25 . . 119.79(17) ?
    C29 C30 H30 . . 120.1 ?
    C25 C30 H30 . . 120.1 ?
loop_
    _geom_torsion_atom_site_label_1
    _geom_torsion_atom_site_label_2
    _geom_torsion_atom_site_label_3
    _geom_torsion_atom_site_label_4
    _geom_torsion_site_symmetry_1
    _geom_torsion_site_symmetry_2
    _geom_torsion_site_symmetry_3
    _geom_torsion_site_symmetry_4
    _geom_torsion
    _geom_torsion_publ_flag
    C10 N1 C1 O1 . . . . 177.65(15) ?
    C9 N1 C1 O1 . . . . -0.8(2) ?
    C10 N1 C1 C2 . . . . -1.6(2) ?
    C9 N1 C1 C2 . . . . 179.90(15) ?
    C11 N2 C2 C1 . . . . -2.6(2) ?
    C11 N2 C2 C3 . . . . 178.43(14) ?
    O1 C1 C2 N2 . . . . -175.20(16) ?
    N1 C1 C2 N2 . . . . 4.1(2) ?
    O1 C1 C2 C3 . . . . 3.7(3) ?
    N1 C1 C2 C3 . . . . -177.04(14) ?
    N2 C2 C3 C4 . . . . -147.10(16) ?
    C1 C2 C3 C4 . . . . 33.9(2) ?
    N2 C2 C3 C8 . . . . 29.2(2) ?
    C1 C2 C3 C8 . . . . -149.75(16) ?
    C8 C3 C4 C5 . . . . -0.4(3) ?
    C2 C3 C4 C5 . . . . 175.90(16) ?
    C3 C4 C5 C6 . . . . 0.3(3) ?
    C4 C5 C6 C7 . . . . 0.1(3) ?
    C5 C6 C7 C8 . . . . -0.4(3) ?
    C6 C7 C8 C3 . . . . 0.3(3) ?
    C4 C3 C8 C7 . . . . 0.1(3) ?
    C2 C3 C8 C7 . . . . -176.37(15) ?
    C1 N1 C10 C15 . . . . 179.25(15) ?
    C9 N1 C10 C15 . . . . -2.3(2) ?
    C1 N1 C10 C11 . . . . -1.9(2) ?
    C9 N1 C10 C11 . . . . 176.53(15) ?
    C2 N2 C11 C10 . . . . -1.3(2) ?
    C2 N2 C11 C12 . . . . 178.21(15) ?
    N1 C10 C11 N2 . . . . 3.5(2) ?
    C15 C10 C11 N2 . . . . -177.55(15) ?
    N1 C10 C11 C12 . . . . -175.94(15) ?
    C15 C10 C11 C12 . . . . 3.0(2) ?
    N2 C11 C12 C13 . . . . 178.77(16) ?
    C10 C11 C12 C13 . . . . -1.7(3) ?
    C11 C12 C13 C14 . . . . -0.6(3) ?
    C12 C13 C14 C15 . . . . 1.6(3) ?
    C13 C14 C15 C10 . . . . -0.3(3) ?
    N1 C10 C15 C14 . . . . 176.88(16) ?
    C11 C10 C15 C14 . . . . -2.0(2) ?
    C25 N3 C16 O2 . . . . -176.73(17) ?
    C24 N3 C16 O2 . . . . 2.3(3) ?
    C25 N3 C16 C17 . . . . 2.6(2) ?
    C24 N3 C16 C17 . . . . -178.34(15) ?
    C26 N4 C17 C16 . . . . -0.8(2) ?
    C26 N4 C17 C18 . . . . 177.68(14) ?
    O2 C16 C17 N4 . . . . 178.43(17) ?
    N3 C16 C17 N4 . . . . -0.9(2) ?
    O2 C16 C17 C18 . . . . 0.0(3) ?
    N3 C16 C17 C18 . . . . -179.32(14) ?
    N4 C17 C18 C19 . . . . 160.36(16) ?
    C16 C17 C18 C19 . . . . -21.2(2) ?
    N4 C17 C18 C23 . . . . -18.6(2) ?
    C16 C17 C18 C23 . . . . 159.91(15) ?
    C23 C18 C19 C20 . . . . -0.9(2) ?
    C17 C18 C19 C20 . . . . -179.88(16) ?
    C18 C19 C20 C21 . . . . -0.3(3) ?
    C19 C20 C21 C22 . . . . 1.2(3) ?
    C20 C21 C22 C23 . . . . -0.8(3) ?
    C21 C22 C23 C18 . . . . -0.5(3) ?
    C19 C18 C23 C22 . . . . 1.3(3) ?
    C17 C18 C23 C22 . . . . -179.67(15) ?
    C16 N3 C25 C30 . . . . 176.49(16) ?
    C24 N3 C25 C30 . . . . -2.5(2) ?
    C16 N3 C25 C26 . . . . -2.6(2) ?
    C24 N3 C25 C26 . . . . 178.38(15) ?
    C17 N4 C26 C27 . . . . -178.43(16) ?
    C17 N4 C26 C25 . . . . 0.9(2) ?
    N3 C25 C26 N4 . . . . 0.8(2) ?
    C30 C25 C26 N4 . . . . -178.34(15) ?
    N3 C25 C26 C27 . . . . -179.93(16) ?
    C30 C25 C26 C27 . . . . 0.9(2) ?
    N4 C26 C27 C28 . . . . 178.28(16) ?
    C25 C26 C27 C28 . . . . -1.0(3) ?
    C26 C27 C28 C29 . . . . 0.4(3) ?
    C27 C28 C29 C30 . . . . 0.4(3) ?
    C28 C29 C30 C25 . . . . -0.5(3) ?
    N3 C25 C30 C29 . . . . -179.29(17) ?
    C26 C25 C30 C29 . . . . -0.2(3) ?
