# Supplementary material for: 1-Methyl-3-phenyl­quinoxalin-2(1H)-one
Source: Acta Crystallogr Sect E Struct Rep Online. 2009 Sep 5;65(Pt 10):o2323. doi: 10.1107/S160053680903414X (PMC2970207; doi:10.1107/S160053680903414X)
Supplement: Supplementary file 2 [file e-65-o2323-Isup2.hkl]

# 
# h,k,l, Fc-squared, Fo-squared, sigma(Fo-squared) and status flag 
# 
data_I
_shelx_title '  P21/n' 
_shelx_refln_list_code          4 
_shelx_F_calc_maximum      273.21 
_exptl_crystal_F_000       992.00 
_reflns_d_resolution_high  0.8000 
 
loop_ 
 _symmetry_equiv_pos_as_xyz 
 'x, y, z' 
 '-x+1/2, y+1/2, -z+1/2' 
 '-x, -y, -z' 
 'x-1/2, -y-1/2, z-1/2' 
 
_cell_length_a    16.3919 
_cell_length_b     7.0775 
_cell_length_c    20.0214 
_cell_angle_alpha  90.000 
_cell_angle_beta   95.434 
_cell_angle_gamma  90.000 
 
_shelx_F_squared_multiplier     1.000 
 
loop_ 
 _refln_index_h 
 _refln_index_k 
 _refln_index_l 
 _refln_F_squared_calc 
 _refln_F_squared_meas 
 _refln_F_squared_sigma 
 _refln_observed_status 
   6   0   0      688.01      697.50     12.48 o 
   8   0   0     4186.78     4372.34     51.12 o 
  10   0   0      405.94      473.55     12.74 o 
  12   0   0     2869.76     2690.13     44.93 o 
  14   0   0      228.75      208.72     14.20 o 
  16   0   0        8.39        3.61      9.63 o 
  18   0   0       35.19       35.32     12.09 o 
  20   0   0        6.55       12.74     12.37 o 
   4   1   0     4019.16     3593.81     30.14 o 
   5   1   0     5646.15     5400.65     48.41 o 
   6   1   0      654.66      662.99      9.59 o 
   7   1   0       42.49       45.53      2.89 o 
   8   1   0        0.10       -0.59      2.27 o 
   9   1   0      130.04      158.07      6.25 o 
  10   1   0     1159.72     1238.34     15.87 o 
  11   1   0        0.20       -1.29      3.01 o 
  12   1   0       52.80       82.20      5.83 o 
  13   1   0      987.35      992.45     18.79 o 
  14   1   0     1132.36     1183.92     23.06 o 
  15   1   0      767.84      730.23     18.30 o 
  16   1   0      174.80      167.97     17.09 o 
  17   1   0       17.65       16.65      7.60 o 
  18   1   0       30.26       28.04      8.25 o 
  19   1   0        6.70        6.92      8.05 o 
  20   1   0       25.03       24.10      9.35 o 
   0   2   0    74643.23    68482.11    670.58 o 
   1   2   0    34413.55    31621.29    208.75 o 
   2   2   0      255.20      240.03      4.30 o 
   3   2   0      631.96      622.18      7.00 o 
   4   2   0      131.17      129.26      4.56 o 
   5   2   0      265.35      234.66      5.21 o 
   6   2   0      354.00      331.42      6.38 o 
   7   2   0       47.06       62.84      4.07 o 
   8   2   0     2064.81     2233.18     31.30 o 
   9   2   0        1.07       -2.85      3.49 o 
  10   2   0      236.54      227.52      7.17 o 
  11   2   0      804.80      839.42     15.63 o 
  12   2   0        5.25        0.79      5.02 o 
  13   2   0      489.33      457.04     13.53 o 
  14   2   0       36.91       40.03      6.38 o 
  15   2   0       59.50       68.49      7.71 o 
  16   2   0       47.70       32.13      7.02 o 
  17   2   0        3.09       -5.87      5.87 o 
  18   2   0       42.50       44.01     10.70 o 
  19   2   0       81.68       79.79     12.51 o 
   1   3   0     1240.37     1258.95     13.71 o 
   2   3   0      128.40      128.06      3.93 o 
   3   3   0     1717.94     1680.97     16.51 o 
   4   3   0      207.64      190.61      5.24 o 
   5   3   0     2573.59     2401.32     26.37 o 
   6   3   0      521.25      486.27      8.91 o 
   7   3   0      103.57      113.58      4.92 o 
   8   3   0      183.31      177.68      6.82 o 
   9   3   0       60.72       43.79      7.26 o 
  10   3   0       82.94       66.59      8.46 o 
  11   3   0       33.03       31.40      7.90 o 
  12   3   0      313.81      323.03     12.38 o 
  13   3   0     1080.56     1051.11     23.50 o 
  14   3   0      641.52      606.99     18.78 o 
  15   3   0      608.36      594.54     17.69 o 
  16   3   0       41.48       40.87     10.49 o 
  17   3   0       62.73       72.84     11.64 o 
  18   3   0       10.41       13.03      9.34 o 
  19   3   0        0.69       -3.38      8.88 o 
   0   4   0     8678.11     7979.41    109.32 o 
   1   4   0       32.36       23.01      3.58 o 
   2   4   0      601.89      569.69      9.25 o 
   3   4   0      285.68      291.92      7.04 o 
   4   4   0      459.03      462.45      9.29 o 
   5   4   0      212.96      229.85      6.51 o 
   6   4   0      181.71      210.69      6.68 o 
   7   4   0        0.03       -2.98      2.98 o 
   8   4   0      237.11      247.74     11.83 o 
   9   4   0        0.03        0.37      6.07 o 
  10   4   0      219.32      232.39     16.04 o 
  11   4   0        2.71        4.82      7.42 o 
  12   4   0     1679.36     1687.63     41.26 o 
  13   4   0      117.66      108.44     14.32 o 
  14   4   0       21.40       23.96     12.70 o 
  15   4   0       15.65       12.96      8.47 o 
  16   4   0       50.36       31.95     10.29 o 
  17   4   0       14.20        6.56      9.68 o 
  18   4   0       33.44       -3.28     13.89 o 
   1   5   0      347.85      364.18     10.44 o 
   2   5   0      426.73      429.36     10.17 o 
   3   5   0      124.34      114.97      6.28 o 
   4   5   0      161.79      170.49      6.84 o 
   5   5   0       92.87       90.44      5.86 o 
   6   5   0       80.83       66.94      9.54 o 
   7   5   0      178.50      199.14     13.23 o 
   8   5   0       67.62       56.62      9.07 o 
   9   5   0      104.15      116.26     11.68 o 
  10   5   0       39.12       46.54     13.93 o 
  11   5   0       12.83       13.56      9.67 o 
  12   5   0       51.26       20.17     13.16 o 
  13   5   0       70.16       72.66     11.51 o 
  14   5   0      383.96      353.89     19.29 o 
  15   5   0      168.04      183.12     16.08 o 
  16   5   0       16.20       16.33     10.30 o 
   0   6   0      133.08      138.54      9.23 o 
   1   6   0     1850.41     1744.84     27.16 o 
   2   6   0      366.38      361.76      9.28 o 
   3   6   0      146.66      141.61     10.56 o 
   4   6   0       10.32       13.46      5.69 o 
   5   6   0      229.28      229.71     11.69 o 
   6   6   0       54.17       40.27     13.11 o 
   7   6   0        2.31       -3.85      7.69 o 
   8   6   0        7.57        8.32      8.48 o 
   9   6   0       45.75       46.50     11.90 o 
  10   6   0      215.05      216.35     19.65 o 
  11   6   0       57.97       72.87     13.89 o 
  12   6   0      297.31      321.73     33.28 o 
  13   6   0       29.78       44.37     10.64 o 
  14   6   0       16.57       18.17     10.04 o 
   1   7   0      678.08      673.75     13.22 o 
   2   7   0       27.59       27.31      5.88 o 
   3   7   0        0.47       -6.21      6.21 o 
   4   7   0       83.64       80.99      9.52 o 
   5   7   0      100.60       88.15     11.67 o 
   6   7   0        2.94        8.82      8.57 o 
   7   7   0       19.69        3.10     10.37 o 
   8   7   0        9.20       -4.00     12.47 o 
   9   7   0       23.13       11.42     11.42 o 
  10   7   0       16.61        9.39     15.88 o 
  11   7   0       45.06       26.33     12.77 o 
  12   7   0       38.89       28.57     12.02 o 
   0   8   0     1094.00     1079.80     43.74 o 
   1   8   0       63.42       58.36     12.54 o 
   2   8   0       29.60        9.30     11.99 o 
   3   8   0      128.01      117.29     13.62 o 
   4   8   0        2.00        1.72      9.72 o 
   5   8   0        3.87       -1.23     10.41 o 
   6   8   0        5.46       10.76     12.78 o 
   7   8   0        1.41       17.31     12.64 o 
   8   8   0        0.51        0.34     12.20 o 
 -19   0   1       29.69       23.73     11.84 o 
 -17   0   1       40.82       37.40     12.11 o 
 -15   0   1      868.83      875.12     41.13 o 
 -13   0   1     3054.95     2790.57     52.57 o 
 -11   0   1      268.70      299.58      9.70 o 
  -9   0   1     1889.13     1951.66     26.84 o 
  -7   0   1      169.51      159.30      7.45 o 
  -5   0   1       25.22       25.46      3.31 o 
   5   0   1      861.67      832.45     12.44 o 
   7   0   1      775.11      746.91     14.33 o 
   9   0   1     5658.56     5976.17     74.34 o 
  11   0   1     3451.55     3512.27     48.96 o 
  13   0   1      139.83      138.83     12.07 o 
  15   0   1       30.90       14.01     11.31 o 
  17   0   1      455.82      389.29     24.17 o 
  19   0   1      156.33      161.87     18.09 o 
 -20   1   1       13.79       13.56      8.81 o 
 -19   1   1        3.71       -3.22      7.70 o 
 -18   1   1        3.27       -2.18      7.00 o 
 -17   1   1      147.98      127.72     12.91 o 
 -16   1   1       47.67       38.87      7.53 o 
 -15   1   1       21.46       20.45      6.61 o 
 -14   1   1     1010.95     1069.20     27.49 o 
 -13   1   1     1027.47     1026.79     18.63 o 
 -12   1   1        9.09       16.71      4.46 o 
 -11   1   1      293.63      336.20      9.58 o 
 -10   1   1       76.85       77.39      4.91 o 
  -9   1   1      191.74      247.11      6.24 o 
  -8   1   1      212.10      189.27      5.73 o 
  -7   1   1        3.83        5.70      2.39 o 
  -6   1   1      100.07       85.94      3.65 o 
  -5   1   1       22.51       14.16      2.30 o 
  -4   1   1      259.41      260.78      5.23 o 
   4   1   1      446.14      433.38      9.68 o 
   5   1   1      989.42      956.70      9.47 o 
   6   1   1     1990.39     1916.01     16.84 o 
   7   1   1      934.63      973.28     11.00 o 
   8   1   1      355.45      381.74      7.22 o 
   9   1   1      117.31      109.49      4.73 o 
  10   1   1       95.20      102.07      5.02 o 
  11   1   1       30.49       30.25      3.89 o 
  12   1   1      189.68      191.36      8.63 o 
  13   1   1     1921.75     1983.83     31.02 o 
  14   1   1      944.07      953.62     20.48 o 
  15   1   1     1341.88     1311.85     25.29 o 
  16   1   1        9.83        4.37      6.60 o 
  17   1   1        4.85       -4.74      6.97 o 
  18   1   1       22.22       14.86      7.83 o 
  19   1   1        0.01       13.65      8.16 o 
  20   1   1        4.61        5.53      7.90 o 
 -19   2   1       24.41        3.38     11.88 o 
 -18   2   1       30.87       50.85      8.28 o 
 -17   2   1        5.08        1.21      6.35 o 
 -16   2   1       71.84       86.17      8.03 o 
 -15   2   1       91.96       77.98      8.06 o 
 -14   2   1      163.87      168.55      9.00 o 
 -13   2   1      828.22      811.81     16.78 o 
 -12   2   1     1159.69     1085.23     18.83 o 
 -11   2   1       65.00       71.54      5.32 o 
 -10   2   1      261.19      256.84      8.61 o 
  -9   2   1      424.63      420.61      9.66 o 
  -8   2   1      211.74      200.35      6.87 o 
  -7   2   1      909.66      918.05     16.42 o 
  -6   2   1     1904.74     1969.83     24.29 o 
  -5   2   1      177.24      176.71      5.31 o 
  -4   2   1     5177.56     5066.92     38.30 o 
  -3   2   1     4978.85     4763.90     35.08 o 
  -2   2   1    18616.13    17514.63    113.37 o 
  -1   2   1     4379.31     4159.74     31.07 o 
   0   2   1    60045.82    55597.16    364.19 o 
   1   2   1    20149.37    18976.80    130.06 o 
   2   2   1     1540.65     1388.59     12.69 o 
   3   2   1      543.36      518.44      6.27 o 
   4   2   1      415.94      356.07      5.70 o 
   5   2   1       15.63       12.32      3.31 o 
   6   2   1     1657.71     1661.84     19.24 o 
   7   2   1      544.21      568.23     10.66 o 
   8   2   1        0.04        4.15      3.26 o 
   9   2   1     1711.21     1834.60     23.31 o 
  10   2   1       62.38       69.01      4.40 o 
  11   2   1        1.16       -0.96      5.60 o 
  12   2   1     3426.04     3341.83     45.46 o 
  13   2   1        0.50        4.16      6.36 o 
  14   2   1      162.58      152.42      8.60 o 
  15   2   1        1.82       -6.31      6.31 o 
  16   2   1       15.38       22.71      7.83 o 
  17   2   1      235.62      219.17     20.14 o 
  18   2   1        3.79       -7.24      8.57 o 
  19   2   1       35.89       25.45     10.44 o 
 -19   3   1       91.07       95.28     13.71 o 
 -18   3   1       17.23       18.21      9.59 o 
 -17   3   1       19.33       19.91      8.58 o 
 -16   3   1       80.83      105.19     10.89 o 
 -15   3   1      403.79      441.21     17.19 o 
 -14   3   1      911.21      960.00     21.72 o 
 -13   3   1      752.45      773.34     18.84 o 
 -12   3   1      206.39      189.25     11.23 o 
 -11   3   1        1.25        2.88      6.59 o 
 -10   3   1        0.56        4.22      4.14 o 
  -9   3   1     1034.70     1045.74     21.45 o 
  -8   3   1      162.22      153.20      6.60 o 
  -7   3   1      179.29      217.73      8.52 o 
  -6   3   1      411.17      467.68      7.86 o 
  -5   3   1       58.35       78.81      4.07 o 
  -4   3   1      121.44       95.26      4.33 o 
  -3   3   1     1751.61     1784.30     19.06 o 
  -2   3   1     1377.56     1365.61     13.29 o 
  -1   3   1     4643.52     4579.62     35.14 o 
   0   3   1      562.39      543.32      7.43 o 
   1   3   1      104.90       89.02      3.83 o 
   2   3   1     3973.59     3819.31     32.17 o 
   3   3   1      472.07      433.72      7.29 o 
   4   3   1        3.04        2.90      2.43 o 
   5   3   1       18.61       10.13      2.75 o 
   6   3   1      700.64      706.12     11.69 o 
   7   3   1        0.82        3.42      3.35 o 
   8   3   1      360.83      386.60     10.06 o 
   9   3   1      133.91      124.91      8.95 o 
  10   3   1       34.02       29.36      7.38 o 
  11   3   1        5.44        5.41      6.29 o 
  12   3   1      170.66      191.97     12.16 o 
  13   3   1       30.09       24.74      6.89 o 
  14   3   1      731.92      734.84     21.21 o 
  15   3   1      150.20      169.28     11.06 o 
  16   3   1        4.76        6.53      7.07 o 
  17   3   1        0.77       -6.70      7.78 o 
  18   3   1       35.05       32.29     10.25 o 
  19   3   1       49.00       46.88     12.49 o 
 -18   4   1       47.43       71.53     19.92 o 
 -17   4   1        2.56        4.20      9.67 o 
 -16   4   1        0.06       13.77     10.60 o 
 -15   4   1      126.76      141.26     13.77 o 
 -14   4   1       15.83       -3.07      7.53 o 
 -13   4   1       57.97       67.67     11.39 o 
 -12   4   1      141.19      156.63     12.96 o 
 -11   4   1       20.02       20.76      6.93 o 
 -10   4   1      456.06      491.18     16.01 o 
  -9   4   1        5.93        1.21      6.00 o 
  -8   4   1       78.10       89.30      6.99 o 
  -7   4   1      574.68      512.79     10.21 o 
  -6   4   1       36.86       46.22      4.26 o 
  -5   4   1       13.83        4.58      3.55 o 
  -4   4   1      231.94      227.57      6.43 o 
  -3   4   1     1197.76     1151.32     14.60 o 
  -2   4   1     3985.14     3953.56     36.60 o 
  -1   4   1     8995.79     8726.17     76.10 o 
   0   4   1     1286.58     1308.96     17.29 o 
   1   4   1     7384.38     7256.53     62.04 o 
   2   4   1      375.06      368.84      7.46 o 
   3   4   1      665.62      624.19     11.67 o 
   4   4   1        1.65       -2.71      2.71 o 
   5   4   1      140.37      142.56      5.26 o 
   6   4   1      842.41      881.69     13.99 o 
   7   4   1       38.81       40.60      4.27 o 
   8   4   1        1.31        2.49      5.37 o 
   9   4   1       87.83       88.34     11.38 o 
  10   4   1       17.91       15.17      6.90 o 
  11   4   1     1310.00     1316.40     33.15 o 
  12   4   1      195.54      207.42     14.09 o 
  13   4   1       61.37       56.00     11.92 o 
  14   4   1      236.35      220.01     15.26 o 
  15   4   1       92.08       70.10     11.33 o 
  16   4   1        2.61        1.92      8.57 o 
  17   4   1       28.08       24.99     10.20 o 
  18   4   1       20.51       20.10     12.03 o 
 -16   5   1        0.11        1.64      9.45 o 
 -15   5   1      253.21      273.66     18.27 o 
 -14   5   1      201.72      212.04     16.13 o 
 -13   5   1      474.99      458.74     20.69 o 
 -12   5   1      303.72      345.44     22.33 o 
 -11   5   1       50.56       42.65      9.35 o 
 -10   5   1      110.92       92.37     13.40 o 
  -9   5   1       49.96       55.42      9.78 o 
  -8   5   1        4.76        7.35      7.82 o 
  -7   5   1        6.46       10.05      7.80 o 
  -6   5   1       68.16       58.87      6.60 o 
  -5   5   1      118.30      117.68      6.84 o 
  -4   5   1      262.81      275.25     10.44 o 
  -3   5   1      422.60      448.40     10.60 o 
  -2   5   1      374.99      409.84     10.63 o 
  -1   5   1      839.02      833.54     14.11 o 
   0   5   1      173.27      151.40      6.53 o 
   1   5   1      406.75      398.51      9.65 o 
   2   5   1      122.28      142.24      5.87 o 
   3   5   1      492.80      476.89     13.84 o 
   4   5   1      341.62      366.17     13.42 o 
   5   5   1        0.41        0.30      4.02 o 
   6   5   1       57.76       49.17      6.81 o 
   7   5   1        5.80        7.54      5.45 o 
   8   5   1       21.10       10.01      6.52 o 
   9   5   1       65.20       44.75      8.77 o 
  10   5   1        5.97       -1.80      7.73 o 
  11   5   1       93.49       78.52     12.61 o 
  12   5   1       85.01       73.94     13.59 o 
  13   5   1      111.69      116.40     15.53 o 
  14   5   1      240.59      237.65     16.52 o 
  15   5   1      166.80      159.43     17.94 o 
  16   5   1       84.24       78.82     13.12 o 
 -15   6   1       16.20        2.97     10.42 o 
 -14   6   1       11.63       12.80      9.83 o 
 -13   6   1       41.41       41.26     11.10 o 
 -12   6   1      297.21      307.91     18.12 o 
 -11   6   1      100.35       88.64     11.98 o 
 -10   6   1       34.65       36.60     11.67 o 
  -9   6   1        0.14       -7.35      9.47 o 
  -8   6   1       70.77       52.90     12.56 o 
  -7   6   1       84.55       84.33     11.47 o 
  -6   6   1       53.50       43.83      9.95 o 
  -5   6   1       70.67       73.04      9.92 o 
  -4   6   1      817.26      862.62     19.86 o 
  -3   6   1      557.40      574.53     16.17 o 
  -2   6   1      228.86      232.12      8.43 o 
  -1   6   1      626.62      634.94     13.54 o 
   0   6   1     1264.74     1229.68     24.66 o 
   1   6   1       18.27       13.62      3.86 o 
   2   6   1      345.95      350.17      9.70 o 
   3   6   1       42.58       52.98      5.02 o 
   4   6   1        3.74        1.97      4.18 o 
   5   6   1        7.61       10.57      5.73 o 
   6   6   1      153.86      130.52     10.86 o 
   7   6   1       18.08       18.15      7.56 o 
   8   6   1        2.42       10.75      7.97 o 
   9   6   1       79.82       77.69     12.99 o 
  10   6   1       12.93       15.46     10.18 o 
  11   6   1       50.25       39.87     11.91 o 
  12   6   1      411.13      449.88     27.70 o 
  13   6   1        4.86        4.28     10.48 o 
  14   6   1       23.89       25.26     10.61 o 
 -12   7   1       10.84        4.54      9.98 o 
 -11   7   1        2.04        5.40      9.14 o 
 -10   7   1       17.97       36.21     10.78 o 
  -9   7   1       78.93       78.03     13.93 o 
  -8   7   1        4.86       -3.60     10.38 o 
  -7   7   1       12.64       11.67     11.83 o 
  -6   7   1       20.60       29.81     11.07 o 
  -5   7   1       61.49       45.80     10.31 o 
  -4   7   1      285.22      267.64     14.48 o 
  -3   7   1        4.11        2.65      5.15 o 
  -2   7   1       52.70       30.10      7.28 o 
  -1   7   1       38.71       28.02      7.81 o 
   0   7   1        2.66       -0.69      5.02 o 
   1   7   1       99.94      109.28      6.37 o 
   2   7   1      201.06      193.75     10.40 o 
   3   7   1       78.00       89.92      9.41 o 
   4   7   1       36.94       47.70      8.54 o 
   5   7   1       38.46       29.18      8.65 o 
   6   7   1        3.86       -3.46      8.94 o 
   7   7   1        9.91       13.66     10.62 o 
   8   7   1        0.02        2.03     11.52 o 
   9   7   1        2.28       10.72     10.84 o 
  10   7   1       49.20       41.43     13.36 o 
  11   7   1       45.75       34.23     15.12 o 
  12   7   1       72.81       69.52     15.03 o 
  -8   8   1        8.67       16.28      9.81 o 
  -7   8   1       22.07       12.01     12.73 o 
  -6   8   1       10.00       -0.12     10.86 o 
  -5   8   1       65.00       70.59     14.99 o 
  -4   8   1       75.84       78.29     13.47 o 
  -3   8   1       47.02       40.79     11.35 o 
  -2   8   1        1.02        2.57      8.18 o 
  -1   8   1       72.39       42.39     10.95 o 
   0   8   1        4.67        7.13      9.52 o 
   1   8   1      298.94      266.57     17.49 o 
   2   8   1       15.26        6.05      8.88 o 
   3   8   1        3.01        7.49     10.19 o 
   4   8   1       21.50        9.95      9.78 o 
   5   8   1       10.58       13.21     10.50 o 
   6   8   1       26.02       36.10     12.83 o 
   7   8   1        9.08        4.01     11.93 o 
   8   8   1        2.74       14.64     12.63 o 
 -20   0   2        6.62        7.22     12.12 o 
 -18   0   2        4.85       13.97     11.45 o 
 -16   0   2       47.44       55.61     12.28 o 
 -14   0   2       73.48       99.86     15.97 o 
 -12   0   2      371.99      352.18     11.77 o 
 -10   0   2      172.38      191.26     11.39 o 
  -8   0   2       48.05       52.08      5.26 o 
  -6   0   2      123.52      107.43      6.60 o 
  -4   0   2       98.52       76.53      4.58 o 
   4   0   2       15.94       32.86      2.99 o 
   6   0   2     4046.49     3931.52     45.43 o 
   8   0   2     3245.83     3568.42     46.59 o 
  10   0   2        0.11       -1.90      4.17 o 
  12   0   2     2182.42     2112.74     39.09 o 
  14   0   2      327.44      322.32     16.74 o 
  16   0   2      208.74      179.77     16.34 o 
  18   0   2       47.00       67.01     19.46 o 
  20   0   2       70.68       99.27     16.19 o 
 -20   1   2       39.46       27.86      9.35 o 
 -19   1   2       28.38       16.11      9.93 o 
 -18   1   2        4.20        6.60      7.31 o 
 -17   1   2       42.09       39.87      8.36 o 
 -16   1   2      167.05      150.72     10.31 o 
 -15   1   2        7.13        8.20      6.23 o 
 -14   1   2      617.30      642.94     16.76 o 
 -13   1   2      190.56      192.73      8.75 o 
 -12   1   2        0.38        0.74      5.23 o 
 -11   1   2      114.11      110.46      5.32 o 
 -10   1   2      286.45      292.07      7.65 o 
  -9   1   2       90.06       74.73      4.55 o 
  -8   1   2      722.74      730.54     11.00 o 
  -7   1   2        1.36        1.38      2.85 o 
  -6   1   2       50.45       45.23      3.25 o 
  -5   1   2      174.18      160.13      4.57 o 
  -4   1   2      493.62      483.99      6.90 o 
   3   1   2     1322.54     1272.77     14.33 o 
   4   1   2      234.32      222.04      5.10 o 
   5   1   2      343.95      348.69      5.61 o 
   6   1   2      276.67      311.30      5.09 o 
   7   1   2       27.10       31.99      2.52 o 
   8   1   2      179.85      169.85      4.39 o 
   9   1   2       99.68      106.41      5.96 o 
  10   1   2      117.45      111.00      5.40 o 
  11   1   2        5.08        0.39      3.60 o 
  12   1   2        1.76       -3.38      5.10 o 
  13   1   2      115.10      115.48      9.42 o 
  14   1   2      189.67      189.84     10.90 o 
  15   1   2      177.74      161.45     10.18 o 
  16   1   2      498.12      469.03     15.76 o 
  17   1   2        1.21        0.57      7.30 o 
  18   1   2       27.26       20.73      7.97 o 
  19   1   2        1.56       -6.05      7.26 o 
  20   1   2       39.42       31.58      9.36 o 
 -19   2   2       54.47       46.02     10.39 o 
 -18   2   2       12.42        8.50      7.19 o 
 -17   2   2       80.48       98.15     12.05 o 
 -16   2   2       97.02      109.78      8.57 o 
 -15   2   2      429.51      453.23     13.51 o 
 -14   2   2       23.31       30.56      6.31 o 
 -13   2   2      457.33      464.80     12.99 o 
 -12   2   2      244.70      231.11      9.21 o 
 -11   2   2       12.37        7.54      4.38 o 
 -10   2   2      880.57      853.11     15.61 o 
  -9   2   2      116.50      123.82      6.18 o 
  -8   2   2      673.59      630.48     11.36 o 
  -7   2   2       59.27       59.76      5.00 o 
  -6   2   2      166.63      174.87      6.14 o 
  -5   2   2       89.32      100.94      3.65 o 
  -4   2   2     3820.95     3748.18     29.29 o 
  -3   2   2      238.37      214.96      4.27 o 
  -2   2   2     4810.13     4707.73     33.44 o 
  -1   2   2    37305.25    34668.31    249.82 o 
   0   2   2     1269.90     1229.69     11.71 o 
   1   2   2      210.53      177.84      3.41 o 
   2   2   2       18.55       14.95      2.22 o 
   3   2   2      276.87      303.71      7.47 o 
   4   2   2       20.19       21.25      2.82 o 
   5   2   2      768.62      824.29     11.71 o 
   6   2   2     1013.98     1073.83     14.15 o 
   7   2   2     3028.78     3221.63     33.63 o 
   8   2   2      412.10      480.67      9.57 o 
   9   2   2      687.55      695.84     12.05 o 
  10   2   2       20.62       24.53      4.28 o 
  11   2   2     1603.01     1545.09     27.50 o 
  12   2   2       89.27       83.13     12.25 o 
  13   2   2      105.19      114.60     10.29 o 
  14   2   2      565.17      558.75     17.60 o 
  15   2   2       28.49       22.19      7.64 o 
  16   2   2      102.28      100.14     10.64 o 
  17   2   2       17.67        8.65      7.69 o 
  18   2   2       13.33       11.98      9.59 o 
  19   2   2       21.56       11.15      9.75 o 
 -19   3   2       54.43       59.58     15.64 o 
 -18   3   2        5.81       -0.85      9.78 o 
 -17   3   2       38.71       33.83      8.90 o 
 -16   3   2       54.16       50.17      9.56 o 
 -15   3   2        1.38        0.83      8.96 o 
 -14   3   2        9.47        6.60      7.03 o 
 -13   3   2       50.74       45.47     10.64 o 
 -12   3   2       47.65       47.10      7.85 o 
 -11   3   2      550.56      543.09     16.33 o 
 -10   3   2       21.91       14.29      6.66 o 
  -9   3   2        1.11       -1.47      4.06 o 
  -8   3   2        5.89        2.41      3.48 o 
  -7   3   2      210.15      186.82      6.67 o 
  -6   3   2      137.08      142.81      4.71 o 
  -5   3   2      201.43      200.20      5.29 o 
  -4   3   2      290.92      263.47      6.47 o 
  -3   3   2     3273.81     3388.85     27.78 o 
  -2   3   2      282.82      274.38      5.67 o 
  -1   3   2      648.85      668.36      9.14 o 
   0   3   2        6.17       11.10      2.40 o 
   1   3   2       21.11       15.11      2.66 o 
   2   3   2      251.40      272.80      5.21 o 
   3   3   2      358.06      395.17      7.94 o 
   4   3   2        7.82       11.91      2.97 o 
   5   3   2      544.84      585.87     10.33 o 
   6   3   2      448.07      510.05     10.41 o 
   7   3   2      322.85      303.84      9.50 o 
   8   3   2       55.90       59.05      6.86 o 
   9   3   2       60.69       60.03      5.54 o 
  10   3   2       64.18       65.55      7.22 o 
  11   3   2        6.06        5.45      5.71 o 
  12   3   2       78.47       65.98     10.45 o 
  13   3   2       68.84       91.31      9.45 o 
  14   3   2      617.92      591.20     24.68 o 
  15   3   2      149.41      159.46     11.12 o 
  16   3   2      162.82      144.03     11.86 o 
  17   3   2       18.37       20.64     11.04 o 
  18   3   2        1.83        8.20      9.11 o 
 -18   4   2        9.91       -0.23     14.51 o 
 -17   4   2       24.75       19.32     10.64 o 
 -16   4   2       51.13       40.16     10.38 o 
 -15   4   2       47.47       41.23     10.06 o 
 -14   4   2        2.85        6.04      7.99 o 
 -13   4   2      171.03      163.47     18.47 o 
 -12   4   2      363.17      349.26     22.39 o 
 -11   4   2        2.10        7.16      6.84 o 
 -10   4   2      746.64      779.24     21.20 o 
  -9   4   2       70.47       79.70     10.94 o 
  -8   4   2      270.21      296.62     10.60 o 
  -7   4   2       46.57       47.97      4.29 o 
  -6   4   2        7.16        2.12      3.32 o 
  -5   4   2        9.96       10.32      3.49 o 
  -4   4   2     4443.53     4608.36     41.60 o 
  -3   4   2      265.84      265.67      6.97 o 
  -2   4   2     1869.86     1777.83     19.87 o 
  -1   4   2     5947.48     5797.73     53.07 o 
   0   4   2      735.33      751.53     12.00 o 
   1   4   2     1722.59     1709.81     20.10 o 
   2   4   2       99.31       89.48      3.92 o 
   3   4   2        0.11       -1.20      2.48 o 
   4   4   2        5.03       -2.86      2.86 o 
   5   4   2       74.34       78.17      4.55 o 
   6   4   2      125.17      143.72      6.31 o 
   7   4   2      358.11      398.25     10.06 o 
   8   4   2      122.41      125.23      7.69 o 
   9   4   2       16.49       23.49      6.72 o 
  10   4   2      118.31      119.91     11.18 o 
  11   4   2       27.90       30.18      7.95 o 
  12   4   2      400.10      395.18     18.50 o 
  13   4   2       29.46       30.20      8.77 o 
  14   4   2      289.34      301.19     16.86 o 
  15   4   2        6.29        0.01     10.30 o 
  16   4   2        5.72       -6.81      8.15 o 
  17   4   2       41.77       50.19     12.77 o 
 -16   5   2        7.98       14.07     10.05 o 
 -15   5   2        0.02        8.24      9.66 o 
 -14   5   2       95.38       96.39     13.02 o 
 -13   5   2      224.46      268.50     16.97 o 
 -12   5   2        9.99        1.28      7.84 o 
 -11   5   2      162.80      156.23     13.40 o 
 -10   5   2       16.06       26.91     10.35 o 
  -9   5   2       13.54       10.80      8.97 o 
  -8   5   2       28.44       42.29      9.88 o 
  -7   5   2      204.98      217.22     15.53 o 
  -6   5   2       98.34      100.74      8.32 o 
  -5   5   2      353.61      339.37     10.90 o 
  -4   5   2       12.18        5.73      4.21 o 
  -3   5   2      166.00      160.58      7.63 o 
  -2   5   2      206.86      247.96      8.48 o 
  -1   5   2       99.63       97.24      6.06 o 
   0   5   2        1.57       -1.59      3.71 o 
   1   5   2       14.04       14.74      4.12 o 
   2   5   2       62.74       43.51      6.25 o 
   3   5   2        0.89       -3.29      3.29 o 
   4   5   2       48.24       46.34      4.65 o 
   5   5   2       65.22       61.46      6.02 o 
   6   5   2       12.29       15.97      5.60 o 
   7   5   2      113.24      138.35      9.38 o 
   8   5   2        2.31       -4.37      5.81 o 
   9   5   2       78.11       88.91     11.19 o 
  10   5   2       33.17       25.62      7.31 o 
  11   5   2        2.07       -6.83      6.83 o 
  12   5   2      138.76      164.10     19.60 o 
  13   5   2       96.38       86.49     13.55 o 
  14   5   2      404.12      407.50     23.00 o 
  15   5   2       30.17       22.80      9.99 o 
  16   5   2        0.40        4.02      9.46 o 
 -15   6   2       20.16       25.96     11.46 o 
 -14   6   2        2.48       -2.74      9.22 o 
 -13   6   2       32.33       32.88     10.54 o 
 -12   6   2      368.87      362.66     20.12 o 
 -11   6   2        5.79       -7.45      7.45 o 
 -10   6   2        0.14        1.71      8.05 o 
  -9   6   2        2.67       -7.32      7.32 o 
  -8   6   2        4.66        6.15      9.57 o 
  -7   6   2       93.07      112.88     14.31 o 
  -6   6   2       16.42       21.27      8.96 o 
  -5   6   2      277.17      286.84     13.32 o 
  -4   6   2     1153.03     1109.45     23.96 o 
  -3   6   2      657.75      587.18     15.06 o 
  -2   6   2      126.28      135.52      7.35 o 
  -1   6   2      220.12      216.29      9.01 o 
   0   6   2       18.50       17.36      5.25 o 
   1   6   2      223.55      240.08      9.88 o 
   2   6   2      441.10      437.70     11.08 o 
   3   6   2       25.97       25.59      5.19 o 
   4   6   2        0.06       -2.48      4.71 o 
   5   6   2      328.14      334.19     12.43 o 
   6   6   2       13.57       11.11      7.22 o 
   7   6   2       29.13       17.94      8.09 o 
   8   6   2        7.51        3.56      7.73 o 
   9   6   2       71.02       81.41     14.33 o 
  10   6   2       65.90       69.02     12.85 o 
  11   6   2      316.59      330.92     21.34 o 
  12   6   2       31.54       47.56     12.98 o 
  13   6   2       84.73       82.47     14.59 o 
  14   6   2        7.09      -10.46     10.46 o 
 -12   7   2       87.95       80.54     13.37 o 
 -11   7   2        5.97       11.73      9.35 o 
 -10   7   2        6.38        9.50      9.42 o 
  -9   7   2        6.53        4.78      8.82 o 
  -8   7   2      118.46      123.65     12.78 o 
  -7   7   2        2.83      -10.17     10.30 o 
  -6   7   2        6.26       20.10     10.87 o 
  -5   7   2      139.38      141.11     16.23 o 
  -4   7   2       28.53       18.67      7.39 o 
  -3   7   2        4.77       -0.77      6.27 o 
  -2   7   2      228.63      243.00     13.08 o 
  -1   7   2       11.66       10.78      7.66 o 
   0   7   2       15.12       22.12      7.28 o 
   1   7   2       65.76       57.82      8.70 o 
   2   7   2       29.93       35.77      6.28 o 
   3   7   2       66.71       58.96      8.74 o 
   4   7   2       12.21       13.32      7.09 o 
   5   7   2        0.00       -6.17      7.34 o 
   6   7   2        1.58        9.34      8.82 o 
   7   7   2       15.55       25.69     10.39 o 
   8   7   2       22.39       15.76     11.93 o 
   9   7   2      208.63      197.46     18.86 o 
  10   7   2        6.59        9.01     11.55 o 
  11   7   2        0.00       -9.80     11.17 o 
  12   7   2       36.18       54.39     21.55 o 
  -8   8   2        0.15       16.98      9.86 o 
  -7   8   2       15.61       15.14     12.30 o 
  -6   8   2       48.36       70.85     10.83 o 
  -5   8   2       98.69       81.79     12.92 o 
  -4   8   2      158.00      123.22     15.16 o 
  -3   8   2      349.44      331.23     20.00 o 
  -2   8   2       19.50       13.35      8.67 o 
  -1   8   2      281.28      275.49     14.51 o 
   0   8   2      149.37      135.93     14.11 o 
   1   8   2      196.51      186.44     15.55 o 
   2   8   2       93.50      123.48     14.32 o 
   3   8   2       12.69       29.46      9.91 o 
   4   8   2       12.76       25.52     11.39 o 
   5   8   2       35.06       37.14     10.53 o 
   6   8   2        5.74        1.84     11.96 o 
   7   8   2        4.34       -2.63     11.55 o 
   8   8   2       24.88        6.81     15.01 o 
 -19   0   3       58.30       85.95     27.99 o 
 -17   0   3      134.70      145.41     31.31 o 
 -15   0   3      741.67      757.85     25.01 o 
 -13   0   3      671.23      654.10     18.32 o 
 -11   0   3        5.22       -4.41      4.41 o 
  -9   0   3     1735.82     1848.25     28.01 o 
  -7   0   3     3027.18     2967.29     48.41 o 
  -5   0   3     9830.95     9602.66    122.22 o 
   5   0   3      343.44      303.35      7.75 o 
   7   0   3     8226.20     8582.09     94.28 o 
   9   0   3       51.58       60.39      5.03 o 
  11   0   3       67.81       59.83      5.97 o 
  13   0   3       72.04       63.68     13.63 o 
  15   0   3      227.85      192.31     30.70 o 
  17   0   3       56.73       53.06     16.78 o 
  19   0   3       17.24        5.98     11.42 o 
 -20   1   3       16.25       12.57      9.06 o 
 -19   1   3       36.27       23.69      8.65 o 
 -18   1   3        0.03        1.09      7.43 o 
 -17   1   3       92.86      100.98     10.28 o 
 -16   1   3        0.01       -3.99      6.01 o 
 -15   1   3       22.55       19.78      6.62 o 
 -14   1   3        9.34        2.91      5.57 o 
 -13   1   3      797.32      799.82     16.05 o 
 -12   1   3       76.03       67.18      8.36 o 
 -11   1   3       33.86       29.59      4.29 o 
 -10   1   3       93.77      100.73      5.56 o 
  -9   1   3      122.97      150.76      6.35 o 
  -8   1   3      245.45      260.99      6.41 o 
  -7   1   3      807.78      805.12     11.39 o 
  -6   1   3     3382.46     3316.18     31.48 o 
  -5   1   3      849.34      852.64      9.96 o 
  -4   1   3     6024.66     5767.80     46.60 o 
  -3   1   3    11026.51    10545.02     89.82 o 
   3   1   3     3370.20     3125.08     28.15 o 
   4   1   3       63.85       64.05      2.76 o 
   5   1   3      382.13      370.99      6.47 o 
   6   1   3       35.10       38.49      2.87 o 
   7   1   3      240.01      239.97      5.39 o 
   8   1   3      168.31      193.96      4.87 o 
   9   1   3        4.35        5.14      2.62 o 
  10   1   3       26.81       33.07      3.50 o 
  11   1   3        9.93        1.25      3.44 o 
  12   1   3        6.26       17.43      5.23 o 
  13   1   3        0.35       -4.40      5.47 o 
  14   1   3      240.68      233.07     11.05 o 
  15   1   3      244.55      227.46     12.54 o 
  16   1   3       20.92       20.67      7.45 o 
  17   1   3        1.32       -3.11      8.32 o 
  18   1   3       39.60       15.38      8.28 o 
  19   1   3       34.20       53.23     11.35 o 
 -19   2   3        0.78       -7.41      7.41 o 
 -18   2   3       18.32       24.81      7.78 o 
 -17   2   3        1.49       -1.88      6.63 o 
 -16   2   3       30.38       24.56      6.75 o 
 -15   2   3       77.11       80.97     10.45 o 
 -14   2   3      246.57      249.58     10.42 o 
 -13   2   3      104.27      118.88      7.88 o 
 -12   2   3       34.22       41.69      6.36 o 
 -11   2   3      246.91      243.12      9.73 o 
 -10   2   3       52.17       42.52      6.74 o 
  -9   2   3       19.23       15.03      4.12 o 
  -8   2   3     2351.75     2261.14     27.07 o 
  -7   2   3     1523.33     1507.35     20.90 o 
  -6   2   3     1533.91     1508.89     19.49 o 
  -5   2   3     1226.18     1184.78     12.92 o 
  -4   2   3      736.86      729.10      8.97 o 
  -3   2   3     1703.51     1618.61     15.02 o 
  -2   2   3        2.23        5.36      1.76 o 
  -1   2   3    11593.83    10929.54     73.74 o 
   0   2   3     1161.34     1002.60      9.59 o 
   1   2   3      919.09      882.69      9.52 o 
   2   2   3       65.46       54.47      2.85 o 
   3   2   3      390.33      397.35      6.20 o 
   4   2   3      220.96      216.81      4.67 o 
   5   2   3      152.73      176.03      6.53 o 
   6   2   3       15.27       15.31      2.83 o 
   7   2   3      587.21      577.47      9.46 o 
   8   2   3      404.24      428.82      8.23 o 
   9   2   3       80.26       89.61      5.31 o 
  10   2   3       22.52       32.33      4.59 o 
  11   2   3       25.87       35.84      5.42 o 
  12   2   3       84.57       77.97      8.35 o 
  13   2   3        2.84       -6.45      6.45 o 
  14   2   3       61.98       60.80      8.39 o 
  15   2   3       83.89       77.14      9.50 o 
  16   2   3       29.86       16.13      7.66 o 
  17   2   3       61.54       53.40      9.73 o 
  18   2   3       57.69       43.03     10.55 o 
  19   2   3        0.93        4.27     12.57 o 
 -19   3   3       17.55       17.32     10.63 o 
 -18   3   3        0.20       -8.14      8.39 o 
 -17   3   3        0.64        6.41      8.07 o 
 -16   3   3        0.02       -3.88      7.35 o 
 -15   3   3        5.82       -2.04      6.90 o 
 -14   3   3      105.62      103.80     11.74 o 
 -13   3   3       22.68       16.01      7.75 o 
 -12   3   3      286.91      272.54     15.01 o 
 -11   3   3        8.27        5.41      5.88 o 
 -10   3   3       73.93       77.09      6.81 o 
  -9   3   3        1.06       -3.73      3.73 o 
  -8   3   3      153.12      169.36      8.18 o 
  -7   3   3     1031.79      995.57     18.96 o 
  -6   3   3     1961.06     1956.66     20.53 o 
  -5   3   3        0.01        5.09      2.24 o 
  -4   3   3     2881.24     2835.89     26.30 o 
  -3   3   3      119.12      119.92      4.86 o 
  -2   3   3      669.92      598.57      8.36 o 
  -1   3   3      408.43      398.64      7.58 o 
   0   3   3       16.11       18.60      2.85 o 
   1   3   3      800.54      772.50      9.64 o 
   2   3   3      337.27      290.60      6.41 o 
   3   3   3        4.92        2.27      2.36 o 
   4   3   3      361.96      346.63      7.35 o 
   5   3   3      256.44      247.14      6.75 o 
   6   3   3      101.81       89.63      6.19 o 
   7   3   3      102.06      100.65      5.23 o 
   8   3   3       96.56      111.24      6.55 o 
   9   3   3      414.93      405.92     10.75 o 
  10   3   3        7.23        1.61      5.07 o 
  11   3   3        0.25        1.00      5.16 o 
  12   3   3       36.42       46.21      8.41 o 
  13   3   3       70.54       67.52     16.68 o 
  14   3   3      481.04      448.77     18.10 o 
  15   3   3       85.12       76.05     15.28 o 
  16   3   3       27.36       21.56      8.43 o 
  17   3   3       11.86       11.65      8.30 o 
  18   3   3       65.40       51.58     10.49 o 
 -18   4   3        3.90       -6.36      9.72 o 
 -17   4   3       47.81       59.34     12.01 o 
 -16   4   3       33.92       47.15     10.87 o 
 -15   4   3       41.97       30.60     10.14 o 
 -14   4   3       65.90       57.87     10.41 o 
 -13   4   3       84.87       88.39     14.74 o 
 -12   4   3       36.55       28.74     14.69 o 
 -11   4   3      618.95      590.38     20.62 o 
 -10   4   3      147.09      143.09     11.54 o 
  -9   4   3      664.15      626.56     21.20 o 
  -8   4   3      246.07      241.27     10.04 o 
  -7   4   3        4.04        1.46      3.62 o 
  -6   4   3      131.09      137.93      5.02 o 
  -5   4   3      754.60      834.49     12.32 o 
  -4   4   3     1060.59     1082.42     14.54 o 
  -3   4   3     5491.57     5348.51     45.60 o 
  -2   4   3      139.11      155.60      7.13 o 
  -1   4   3       21.63       15.47      3.65 o 
   0   4   3       36.01       30.91      4.00 o 
   1   4   3      667.47      733.24     13.34 o 
   2   4   3      251.05      233.20      5.73 o 
   3   4   3      378.38      409.46     10.45 o 
   4   4   3        3.20        1.23      3.06 o 
   5   4   3      643.70      703.80     11.31 o 
   6   4   3      102.15      114.69      9.22 o 
   7   4   3      457.00      499.86     12.63 o 
   8   4   3       16.09       18.50      5.67 o 
   9   4   3      304.15      301.62     12.56 o 
  10   4   3        0.06        2.83      6.22 o 
  11   4   3      315.18      314.75     14.44 o 
  12   4   3       55.63       39.41      8.53 o 
  13   4   3        6.73        9.05      8.42 o 
  14   4   3      338.17      328.54     17.53 o 
  15   4   3       28.78       28.39      9.82 o 
  16   4   3        9.79       18.30     10.38 o 
  17   4   3       33.45       44.29     12.14 o 
 -16   5   3        0.30       -3.92      9.15 o 
 -15   5   3       62.67       40.51     11.09 o 
 -14   5   3       29.43       40.38     10.39 o 
 -13   5   3      154.92      141.58     13.84 o 
 -12   5   3       73.41       68.18     14.14 o 
 -11   5   3       35.65       49.55      9.57 o 
 -10   5   3        6.94       14.74      7.69 o 
  -9   5   3        6.28        0.00      7.82 o 
  -8   5   3        3.27        0.67      7.70 o 
  -7   5   3      657.90      637.37     19.66 o 
  -6   5   3      266.38      263.58     10.77 o 
  -5   5   3        1.12       -0.62      4.82 o 
  -4   5   3        3.39        3.84      5.18 o 
  -3   5   3        4.86        0.64      3.70 o 
  -2   5   3     1132.06     1160.22     18.03 o 
  -1   5   3       51.78       53.94      5.08 o 
   0   5   3      105.37      118.87      7.12 o 
   1   5   3      661.51      641.05     12.56 o 
   2   5   3        6.23        5.73      3.11 o 
   3   5   3       32.84       36.65      4.31 o 
   4   5   3      185.36      187.94      7.85 o 
   5   5   3        1.74       -4.09      4.09 o 
   6   5   3        0.91       -2.65      4.91 o 
   7   5   3      476.32      538.61     14.59 o 
   8   5   3        8.63        9.33      6.69 o 
   9   5   3      266.50      265.50     12.97 o 
  10   5   3        0.63       -3.04      6.46 o 
  11   5   3        2.67       -1.06      6.29 o 
  12   5   3      185.16      202.50     15.64 o 
  13   5   3      121.06      155.30     15.64 o 
  14   5   3        0.04        0.96      9.84 o 
  15   5   3        9.20        3.60     10.71 o 
  16   5   3        2.40       -8.86      8.86 o 
 -15   6   3        0.70       -9.45      9.45 o 
 -14   6   3        0.19       18.32     10.03 o 
 -13   6   3       22.36       14.82     13.52 o 
 -12   6   3       26.89       11.15      9.35 o 
 -11   6   3      188.05      175.58     24.26 o 
 -10   6   3       23.66        8.67      7.88 o 
  -9   6   3      174.93      193.40     14.24 o 
  -8   6   3      410.03      427.91     22.53 o 
  -7   6   3       76.99       77.59      9.97 o 
  -6   6   3       57.53       52.93      8.14 o 
  -5   6   3       93.81      105.56      9.57 o 
  -4   6   3      176.89      162.61      9.82 o 
  -3   6   3     1891.42     1699.82     40.12 o 
  -2   6   3      120.57      117.50      8.69 o 
  -1   6   3      582.82      570.71     14.17 o 
   0   6   3      187.76      183.95      9.12 o 
   1   6   3        9.51        8.12      4.92 o 
   2   6   3      155.93      145.20      8.49 o 
   3   6   3       25.17       19.13      6.66 o 
   4   6   3       31.70       26.76      6.50 o 
   5   6   3      257.56      260.64     11.44 o 
   6   6   3       88.92       86.00      8.41 o 
   7   6   3       16.87       29.67      7.64 o 
   8   6   3       29.95       19.17      8.73 o 
   9   6   3       60.39       53.56     10.30 o 
  10   6   3        5.56        3.65      9.19 o 
  11   6   3       91.03       96.48     14.63 o 
  12   6   3        4.86        5.78     12.97 o 
  13   6   3      117.48      112.36     15.91 o 
  14   6   3       74.13       55.69     16.17 o 
 -12   7   3       24.81       43.89     11.99 o 
 -11   7   3       31.87       27.50     10.45 o 
 -10   7   3       58.10       58.61     11.16 o 
  -9   7   3        4.35       -2.21      8.41 o 
  -8   7   3        0.84        3.21      8.02 o 
  -7   7   3        4.45       11.83      7.63 o 
  -6   7   3      203.33      197.20     19.06 o 
  -5   7   3      120.27       92.91      9.81 o 
  -4   7   3       22.35       20.75      5.93 o 
  -3   7   3       37.27       24.44      7.22 o 
  -2   7   3      182.63      176.55     11.63 o 
  -1   7   3      294.22      283.73     18.20 o 
   0   7   3        3.97        0.15      6.59 o 
   1   7   3       94.82       69.31      9.52 o 
   2   7   3      151.57      141.41     10.73 o 
   3   7   3       27.75       19.17      7.03 o 
   4   7   3       62.69       54.68      8.24 o 
   5   7   3       32.81       34.77      8.50 o 
   6   7   3        0.56        0.53      8.22 o 
   7   7   3      148.13      123.47     14.13 o 
   8   7   3        7.11       -0.43     10.50 o 
   9   7   3       11.52       28.31     12.45 o 
  10   7   3        8.60       14.82     13.57 o 
  11   7   3        6.51       -2.20     13.62 o 
  -8   8   3      235.88      230.10     16.87 o 
  -7   8   3       27.92       23.34      9.74 o 
  -6   8   3      369.30      357.83     23.67 o 
  -5   8   3      124.28      130.73     15.40 o 
  -4   8   3        1.80      -12.34     12.34 o 
  -3   8   3       54.46       36.11     11.55 o 
  -2   8   3       20.35        9.60      9.07 o 
  -1   8   3       22.19       19.27      8.10 o 
   0   8   3      168.53      165.82     13.35 o 
   1   8   3      145.10      141.50     15.79 o 
   2   8   3        7.42        3.13     10.31 o 
   3   8   3       81.81       75.14     12.45 o 
   4   8   3       91.90       97.59     14.32 o 
   5   8   3        6.96       -2.79     10.80 o 
   6   8   3        0.07      -11.77     11.77 o 
   7   8   3       66.41       52.82     20.44 o 
   8   8   3        9.36       -3.45     14.18 o 
 -20   0   4      486.55      594.04     36.49 o 
 -18   0   4       72.73       58.22     13.35 o 
 -16   0   4        4.67        1.71      9.35 o 
 -14   0   4      172.09      160.58     16.80 o 
 -12   0   4       22.64       10.26      5.40 o 
 -10   0   4      117.55       96.08      8.85 o 
  -8   0   4     1707.73     1728.75     29.24 o 
  -6   0   4     4776.63     4705.44     63.97 o 
  -4   0   4       49.63       57.27      3.82 o 
   4   0   4      855.58      749.76     12.03 o 
   6   0   4     5204.11     5286.09     64.56 o 
   8   0   4       54.76       44.20      4.53 o 
  10   0   4       75.38       66.56      5.56 o 
  12   0   4       18.06        7.47     11.01 o 
  14   0   4      207.76      182.44     18.28 o 
  16   0   4        4.04        9.45      9.53 o 
  18   0   4       10.72       11.96     10.65 o 
 -20   1   4       10.99       20.59      9.76 o 
 -19   1   4       35.07       29.36      8.74 o 
 -18   1   4        0.26       -4.76      7.22 o 
 -17   1   4        2.80        0.82      7.84 o 
 -16   1   4      327.52      321.52     13.45 o 
 -15   1   4        3.62        2.36      5.89 o 
 -14   1   4       30.55       23.46      6.18 o 
 -13   1   4      105.44       97.25      7.69 o 
 -12   1   4      582.31      572.17     13.96 o 
 -11   1   4        8.00        7.36      4.60 o 
 -10   1   4       52.55       64.60      5.84 o 
  -9   1   4      333.34      379.81      8.59 o 
  -8   1   4      150.17      154.98      7.18 o 
  -7   1   4      410.63      423.50      8.16 o 
  -6   1   4     3839.40     3811.31     35.75 o 
  -5   1   4     3523.32     3465.65     29.94 o 
  -4   1   4     1213.04     1154.83     12.53 o 
  -3   1   4      610.20      612.79      9.03 o 
  -2   1   4      999.22      914.14     10.84 o 
   1   1   4      225.96      199.37      4.54 o 
   2   1   4      988.40      916.84     10.83 o 
   3   1   4      245.73      249.52      4.47 o 
   4   1   4      872.90      913.80      9.97 o 
   5   1   4      274.37      304.13      6.85 o 
   6   1   4     4733.42     4697.27     40.19 o 
   7   1   4      115.51       97.20      3.69 o 
   8   1   4     1872.95     1975.75     18.94 o 
   9   1   4      359.83      343.32      7.28 o 
  10   1   4      324.18      320.80      7.33 o 
  11   1   4       33.84       32.24      4.02 o 
  12   1   4       18.51       14.67      4.82 o 
  13   1   4       81.45       85.78      7.77 o 
  14   1   4       29.46       18.59      7.91 o 
  15   1   4       65.91       59.45      7.79 o 
  16   1   4       97.95       90.70      9.57 o 
  17   1   4       27.09       42.25     10.13 o 
  18   1   4       38.25       30.56      9.16 o 
  19   1   4        0.30       -8.06      8.06 o 
 -19   2   4      138.39      156.67     12.95 o 
 -18   2   4        2.67        5.92      7.23 o 
 -17   2   4      422.81      394.21     17.51 o 
 -16   2   4       40.68       39.03     10.77 o 
 -15   2   4      341.07      347.74     14.31 o 
 -14   2   4      129.46      146.04      8.70 o 
 -13   2   4       71.90       64.81      8.58 o 
 -12   2   4       77.00       98.94      7.90 o 
 -11   2   4      151.63      153.44     10.85 o 
 -10   2   4       21.76       19.63      3.53 o 
  -9   2   4      228.99      239.41      6.93 o 
  -8   2   4        3.86        4.30      2.74 o 
  -7   2   4      550.36      586.21      9.70 o 
  -6   2   4      188.09      189.44      4.76 o 
  -5   2   4     2672.69     2619.01     27.76 o 
  -4   2   4      112.56      110.79      3.89 o 
  -3   2   4     1669.98     1600.92     16.25 o 
  -2   2   4     1068.14     1033.52     11.65 o 
  -1   2   4     3358.16     3142.94     24.96 o 
   0   2   4      125.04      108.37      3.73 o 
   1   2   4      914.29      827.64      9.91 o 
   2   2   4       22.46       18.74      2.29 o 
   3   2   4      176.24      203.77      4.94 o 
   4   2   4      487.84      508.63      8.14 o 
   5   2   4        2.02        0.05      2.55 o 
   6   2   4        6.76        3.63      2.66 o 
   7   2   4     4259.07     4410.11     40.51 o 
   8   2   4      273.91      290.69      7.38 o 
   9   2   4        0.69        4.29      3.81 o 
  10   2   4        9.42       15.12      3.90 o 
  11   2   4       52.85       47.93      5.80 o 
  12   2   4       48.16       36.68      6.85 o 
  13   2   4       54.70       62.09      9.10 o 
  14   2   4       91.17       78.27     10.02 o 
  15   2   4      104.33       83.30      9.90 o 
  16   2   4        0.54        5.64      7.15 o 
  17   2   4      171.83      182.67     14.40 o 
  18   2   4       22.01       19.02      9.77 o 
  19   2   4       10.04        8.57      9.83 o 
 -19   3   4       61.39       61.32     13.38 o 
 -18   3   4       61.26       74.97     12.74 o 
 -17   3   4       16.84       13.60      8.53 o 
 -16   3   4       34.66       34.92      8.76 o 
 -15   3   4       42.32       22.73      9.13 o 
 -14   3   4       16.66       15.63      8.33 o 
 -13   3   4      163.92      140.10     15.53 o 
 -12   3   4       12.73        8.29      8.66 o 
 -11   3   4      149.64      181.11     12.39 o 
 -10   3   4      997.80      936.27     18.46 o 
  -9   3   4       11.96       10.24      4.26 o 
  -8   3   4       13.10        5.84      3.06 o 
  -7   3   4      214.97      207.92      7.75 o 
  -6   3   4     3063.12     2994.89     28.17 o 
  -5   3   4     1297.62     1245.35     15.17 o 
  -4   3   4      502.82      496.81      8.51 o 
  -3   3   4       13.56       10.64      2.70 o 
  -2   3   4      357.81      403.40      6.61 o 
  -1   3   4        3.84        7.86      2.20 o 
   0   3   4      345.69      359.05      6.40 o 
   1   3   4        0.12        1.36      2.40 o 
   2   3   4      103.27      101.99      5.44 o 
   3   3   4      300.80      334.01      7.20 o 
   4   3   4      228.57      218.31      6.56 o 
   5   3   4       90.44       92.81      4.50 o 
   6   3   4        0.03        1.37      3.72 o 
   7   3   4      134.77      149.70      7.01 o 
   8   3   4       11.45        4.05      3.45 o 
   9   3   4      639.46      644.09     13.43 o 
  10   3   4        1.50        1.17      4.73 o 
  11   3   4       57.04       64.55      7.36 o 
  12   3   4      525.76      535.50     16.08 o 
  13   3   4      163.04      177.52     11.73 o 
  14   3   4       37.17       25.76      8.61 o 
  15   3   4      121.81      130.38     13.54 o 
  16   3   4       18.56       27.64      8.88 o 
  17   3   4       49.94       40.07      9.42 o 
  18   3   4        4.89       -4.06      8.45 o 
 -18   4   4      115.77      139.86     16.13 o 
 -17   4   4       48.28       67.90     11.74 o 
 -16   4   4       68.50       90.43     16.54 o 
 -15   4   4       49.03       64.47     11.23 o 
 -14   4   4       71.80       55.77     10.71 o 
 -13   4   4       20.44       16.20      8.48 o 
 -12   4   4      457.56      495.74     33.28 o 
 -11   4   4      130.22      138.12     12.16 o 
 -10   4   4      335.12      336.77     15.81 o 
  -9   4   4       50.70       30.75      6.90 o 
  -8   4   4      408.59      428.37     12.38 o 
  -7   4   4      566.18      557.62     11.74 o 
  -6   4   4      137.84      159.36      6.22 o 
  -5   4   4       58.55       52.83      3.86 o 
  -4   4   4        0.02       -2.51      2.51 o 
  -3   4   4     2500.47     2464.96     23.91 o 
  -2   4   4     1025.77     1055.55     14.57 o 
  -1   4   4      170.89      170.84      6.63 o 
   0   4   4     1488.95     1400.37     24.38 o 
   1   4   4       40.58       40.47      3.57 o 
   2   4   4      165.46      156.60      7.21 o 
   3   4   4      926.95      942.56     17.94 o 
   4   4   4       49.22       39.94      3.68 o 
   5   4   4      346.15      357.54     11.98 o 
   6   4   4     1604.29     1675.16     19.84 o 
   7   4   4      174.72      188.86      9.17 o 
   8   4   4      341.47      312.03     11.25 o 
   9   4   4        0.88       -1.69      5.84 o 
  10   4   4        5.24        4.28      8.14 o 
  11   4   4        9.11        5.38      9.11 o 
  12   4   4       35.09       41.72      8.67 o 
  13   4   4       54.39       42.74      9.06 o 
  14   4   4        5.13       12.02      9.35 o 
  15   4   4       55.82       62.86     12.41 o 
  16   4   4       26.49       27.98     12.21 o 
  17   4   4       15.43       17.18     15.08 o 
 -16   5   4       11.73       31.55     11.04 o 
 -15   5   4        3.11       -7.86      8.83 o 
 -14   5   4       25.11        5.49      8.98 o 
 -13   5   4       12.97       -1.19      9.31 o 
 -12   5   4        9.67       -1.46      7.84 o 
 -11   5   4       82.52       79.11     10.89 o 
 -10   5   4      355.71      312.47     16.26 o 
  -9   5   4      705.18      705.33     28.15 o 
  -8   5   4       38.76       32.85      8.56 o 
  -7   5   4       47.57       47.19      7.00 o 
  -6   5   4     1677.98     1638.48     27.83 o 
  -5   5   4      211.47      212.17      8.26 o 
  -4   5   4        0.01        3.34      3.80 o 
  -3   5   4      225.48      244.55      7.41 o 
  -2   5   4      274.19      292.99      8.81 o 
  -1   5   4        0.00       -1.00      4.00 o 
   0   5   4      257.40      294.31      9.40 o 
   1   5   4      136.37      148.93      6.88 o 
   2   5   4       52.93       50.89      4.96 o 
   3   5   4       99.41       94.39      5.62 o 
   4   5   4      414.70      418.22     11.63 o 
   5   5   4      186.96      168.11      8.75 o 
   6   5   4      145.75      137.03      8.25 o 
   7   5   4       18.29       16.90      5.93 o 
   8   5   4       77.54       71.87      8.29 o 
   9   5   4       21.58       23.59      6.96 o 
  10   5   4        0.00       -3.48      6.45 o 
  11   5   4       26.61       28.76      8.08 o 
  12   5   4      327.01      312.23     17.31 o 
  13   5   4       82.15       71.00     21.87 o 
  14   5   4       29.31       35.46     11.48 o 
  15   5   4       27.48       53.23     14.89 o 
  16   5   4       15.87       15.11     17.41 o 
 -14   6   4       18.57       27.36     10.85 o 
 -13   6   4       93.20       99.98     13.34 o 
 -12   6   4       57.30       53.51     11.10 o 
 -11   6   4      103.49       85.06     16.19 o 
 -10   6   4       95.23       98.13     12.80 o 
  -9   6   4       70.17       40.85      9.84 o 
  -8   6   4       36.01       38.98      9.25 o 
  -7   6   4       98.08      103.48     12.56 o 
  -6   6   4      190.90      161.58     11.17 o 
  -5   6   4      834.19      838.25     17.55 o 
  -4   6   4      128.60      139.74     10.92 o 
  -3   6   4      452.29      435.78     12.00 o 
  -2   6   4      126.33      125.49      9.34 o 
  -1   6   4      316.06      305.28     11.89 o 
   0   6   4      100.26       88.95      7.61 o 
   1   6   4       29.43       28.99      4.96 o 
   2   6   4        6.08       13.13      6.77 o 
   3   6   4      365.38      389.88     13.46 o 
   4   6   4        4.39        1.20      5.11 o 
   5   6   4      153.93      162.52      9.53 o 
   6   6   4       47.15       57.21      7.47 o 
   7   6   4      397.77      393.41     15.90 o 
   8   6   4       75.33       69.99      9.77 o 
   9   6   4        2.64       21.16      9.47 o 
  10   6   4        4.01       -6.06      8.61 o 
  11   6   4       12.70       11.47     11.97 o 
  12   6   4        0.28       -1.08     12.73 o 
  13   6   4       23.94       38.85     16.50 o 
  14   6   4        2.47        5.41     14.05 o 
 -12   7   4        0.01       18.21     10.14 o 
 -11   7   4        0.96        2.75      9.37 o 
 -10   7   4        0.00        3.29      9.02 o 
  -9   7   4      195.64      199.36     15.41 o 
  -8   7   4      117.31      116.89     12.62 o 
  -7   7   4      167.13      158.99     13.28 o 
  -6   7   4        0.34       -4.18      7.26 o 
  -5   7   4       90.26       93.40     10.18 o 
  -4   7   4       31.14       31.71      8.69 o 
  -3   7   4        2.80        1.91      6.80 o 
  -2   7   4       29.87       29.48      7.87 o 
  -1   7   4       75.96       89.06      9.56 o 
   0   7   4       32.67       24.87      7.70 o 
   1   7   4       60.73       65.26      9.61 o 
   2   7   4       47.19       60.51     11.28 o 
   3   7   4        5.31       11.07      7.19 o 
   4   7   4       13.58        2.90      6.27 o 
   5   7   4       38.11       38.28      8.69 o 
   6   7   4        0.86       -8.99      8.99 o 
   7   7   4      108.48      114.20     16.43 o 
   8   7   4        0.22        0.16     10.82 o 
   9   7   4        0.64       11.86     12.91 o 
  10   7   4       15.53       26.75     16.46 o 
  11   7   4        8.93       24.74     13.86 o 
  -8   8   4      137.71      162.84     15.21 o 
  -7   8   4       36.65       38.51      9.99 o 
  -6   8   4      214.24      164.14     13.79 o 
  -5   8   4      576.56      533.04     20.47 o 
  -4   8   4       71.81       60.48     14.28 o 
  -3   8   4        0.69       -7.83      9.85 o 
  -2   8   4        1.37        6.82      9.21 o 
  -1   8   4        3.24        3.59      7.68 o 
   0   8   4        7.57       10.40      8.04 o 
   1   8   4       86.78       75.25     11.72 o 
   2   8   4       18.85        0.00     11.65 o 
   3   8   4       40.60       30.04     17.53 o 
   4   8   4       40.04       35.88     13.75 o 
   5   8   4        0.05        0.20     11.70 o 
   6   8   4       66.79       46.74     14.92 o 
   7   8   4       60.49       94.80     19.51 o 
 -19   0   5      226.60      254.23     21.24 o 
 -17   0   5      208.67      208.79     18.23 o 
 -15   0   5      288.84      297.42     18.35 o 
 -13   0   5      280.85      244.10     14.27 o 
 -11   0   5        2.37       -4.89      4.89 o 
  -9   0   5     1982.33     2062.28     42.68 o 
  -7   0   5       24.63       32.75      5.06 o 
  -5   0   5     1806.88     1717.09     24.46 o 
  -3   0   5      932.48      888.24     15.50 o 
  -1   0   5      251.84      232.95      7.20 o 
   1   0   5     5421.75     4808.56     63.60 o 
   3   0   5        8.89       24.21      3.39 o 
   5   0   5      105.52       74.39      4.44 o 
   7   0   5     2692.02     3236.94     42.96 o 
   9   0   5       56.26       67.94      5.38 o 
  11   0   5      108.65       98.83      7.49 o 
  13   0   5      416.06      396.61     15.52 o 
  15   0   5      423.75      451.35     37.36 o 
  17   0   5       62.92       60.69     13.27 o 
  19   0   5      143.94      201.35     63.34 o 
 -20   1   5        5.77       -1.19     10.07 o 
 -19   1   5       80.33       93.56     12.25 o 
 -18   1   5       10.13        5.04      7.71 o 
 -17   1   5        1.19        6.30      7.50 o 
 -16   1   5       21.26       21.77      7.23 o 
 -15   1   5      171.23      170.97     10.31 o 
 -14   1   5      497.65      491.94     13.69 o 
 -13   1   5      368.53      332.42     10.75 o 
 -12   1   5      218.43      213.87      9.27 o 
 -11   1   5      428.18      405.16     12.16 o 
 -10   1   5      633.14      649.89     12.15 o 
  -9   1   5     1371.50     1339.80     17.33 o 
  -8   1   5      670.05      723.94     11.25 o 
  -7   1   5     4379.74     4570.13     42.52 o 
  -6   1   5      892.74      971.60     13.22 o 
  -5   1   5      389.55      380.65      6.65 o 
  -4   1   5       14.63       13.27      2.33 o 
  -3   1   5     3158.06     3028.69     27.46 o 
  -2   1   5      960.26      919.21     11.27 o 
  -1   1   5      652.10      578.42      7.81 o 
   0   1   5        6.92       -1.36      2.04 o 
   1   1   5       51.91       49.32      3.11 o 
   2   1   5      251.86      246.95      5.00 o 
   3   1   5     4670.41     4525.37     35.43 o 
   4   1   5      257.38      287.90      6.55 o 
   5   1   5      234.72      234.91      5.09 o 
   6   1   5     1734.88     1729.11     19.34 o 
   7   1   5       66.85       72.77      3.74 o 
   8   1   5      111.46      125.35      5.01 o 
   9   1   5      573.94      594.80      9.98 o 
  10   1   5       74.38       79.42      4.84 o 
  11   1   5       94.30      112.04      6.09 o 
  12   1   5       45.21       50.78      5.86 o 
  13   1   5       40.26       43.37      7.69 o 
  14   1   5        2.74       10.12      6.12 o 
  15   1   5       22.25       11.81      6.13 o 
  16   1   5       21.72       23.75      8.63 o 
  17   1   5        9.97        7.16      8.42 o 
  18   1   5       25.41       29.41      9.95 o 
  19   1   5       31.95       35.90     10.37 o 
 -19   2   5        0.54       -7.70      7.99 o 
 -18   2   5       12.44        9.91      7.51 o 
 -17   2   5       46.90       47.64      8.82 o 
 -16   2   5        0.25        1.55      6.25 o 
 -15   2   5      159.60      163.63     10.30 o 
 -14   2   5       18.96       30.44      6.71 o 
 -13   2   5       53.44       34.94      6.78 o 
 -12   2   5      553.24      540.81     14.55 o 
 -11   2   5        0.03       -2.66      4.93 o 
 -10   2   5      836.87      857.75     14.40 o 
  -9   2   5       22.46       29.11      3.88 o 
  -8   2   5     2228.72     2315.42     27.35 o 
  -7   2   5       62.19       65.15      3.88 o 
  -6   2   5     4420.69     4419.06     39.46 o 
  -5   2   5      312.93      288.80      8.90 o 
  -4   2   5      464.32      479.26      8.81 o 
  -3   2   5      609.38      552.60      8.28 o 
  -2   2   5     2070.34     2013.51     19.66 o 
  -1   2   5       43.10       50.89      3.52 o 
   0   2   5        3.35        5.30      2.01 o 
   1   2   5      181.30      173.86      5.95 o 
   2   2   5     1682.88     1571.90     16.93 o 
   3   2   5        5.21        5.28      2.58 o 
   4   2   5      267.63      276.86      7.59 o 
   5   2   5      204.95      195.73      5.69 o 
   6   2   5     5340.32     5497.95     51.07 o 
   7   2   5       71.59       88.68      4.53 o 
   8   2   5        0.88        2.54      3.08 o 
   9   2   5        0.15        1.97      3.37 o 
  10   2   5       14.62        9.40      5.08 o 
  11   2   5       35.36       37.01      8.71 o 
  12   2   5       24.93       21.97      6.54 o 
  13   2   5       26.21       28.23      6.91 o 
  14   2   5        5.97       -1.68      9.62 o 
  15   2   5       60.47       59.47      9.89 o 
  16   2   5       47.64       59.76      9.47 o 
  17   2   5        6.09        4.54      8.63 o 
  18   2   5      135.13      170.05     14.57 o 
  19   2   5        3.72       -6.16      9.33 o 
 -19   3   5        1.01       -6.75      9.57 o 
 -18   3   5       41.65       47.56     11.38 o 
 -17   3   5       47.02       48.45      9.99 o 
 -16   3   5        9.89        4.88      7.30 o 
 -15   3   5       24.31       20.31      8.93 o 
 -14   3   5      688.74      645.53     22.27 o 
 -13   3   5      171.73      177.08     13.32 o 
 -12   3   5      513.90      478.47     18.59 o 
 -11   3   5     1036.37     1007.92     25.71 o 
 -10   3   5      426.48      407.64     13.38 o 
  -9   3   5      650.08      655.92     20.26 o 
  -8   3   5      786.21      748.16     11.66 o 
  -7   3   5       81.76       83.96      4.38 o 
  -6   3   5      159.98      159.73      5.53 o 
  -5   3   5      205.85      202.48      5.72 o 
  -4   3   5        0.66        2.40      2.56 o 
  -3   3   5      262.25      260.05      6.31 o 
  -2   3   5      613.24      636.79      9.24 o 
  -1   3   5      666.96      696.06      9.18 o 
   0   3   5        0.83       -2.11      2.23 o 
   1   3   5     1112.42     1154.64     14.38 o 
   2   3   5        1.69        0.41      2.59 o 
   3   3   5      121.51      130.58      5.03 o 
   4   3   5        1.73       -1.27      2.66 o 
   5   3   5      455.99      462.76      9.70 o 
   6   3   5     1961.24     2086.09     27.25 o 
   7   3   5        1.15       -1.02      2.94 o 
   8   3   5       55.78       68.44      5.05 o 
   9   3   5        8.98        7.28      3.95 o 
  10   3   5       30.13       29.90      6.98 o 
  11   3   5       28.77       35.91      6.85 o 
  12   3   5       15.68       26.88      6.89 o 
  13   3   5       57.81       74.98      9.15 o 
  14   3   5       25.90       19.15      7.37 o 
  15   3   5       99.16      115.37     12.18 o 
  16   3   5        0.08        4.74      8.66 o 
  17   3   5       12.81       19.66      8.81 o 
  18   3   5       91.99      105.51     13.61 o 
 -18   4   5        3.42      -12.18     12.18 o 
 -17   4   5        0.33        5.97      9.92 o 
 -16   4   5       17.94        8.32     10.11 o 
 -15   4   5       88.07      108.30     12.88 o 
 -14   4   5       39.96       35.88     12.68 o 
 -13   4   5        0.03       -7.33      7.33 o 
 -12   4   5        2.64        8.89      7.38 o 
 -11   4   5        3.48       -1.26      6.70 o 
 -10   4   5     1206.39     1129.69     28.05 o 
  -9   4   5     1610.87     1660.97     30.93 o 
  -8   4   5        0.18       -3.51      4.10 o 
  -7   4   5        9.18        5.48      3.81 o 
  -6   4   5      230.76      237.98      7.43 o 
  -5   4   5      833.59      861.26     13.78 o 
  -4   4   5      217.61      198.34      6.70 o 
  -3   4   5       33.63       31.83      3.55 o 
  -2   4   5      893.17      930.04     13.57 o 
  -1   4   5      118.42      136.38      5.37 o 
   0   4   5        7.75        5.80      3.22 o 
   1   4   5      320.30      345.77      7.95 o 
   2   4   5        0.02       -0.53      2.88 o 
   3   4   5       11.90       27.76      3.85 o 
   4   4   5       11.60       13.54      3.53 o 
   5   4   5      258.13      275.76      7.90 o 
   6   4   5      218.47      218.54      8.60 o 
   7   4   5      413.40      384.00     14.00 o 
   8   4   5      155.08      156.17      9.18 o 
   9   4   5        3.38       21.26      6.65 o 
  10   4   5        0.35       -4.84      5.85 o 
  11   4   5       27.18       39.92      8.72 o 
  12   4   5       23.55       21.23      8.85 o 
  13   4   5       99.20       98.44     11.10 o 
  14   4   5      106.65      130.68     13.50 o 
  15   4   5       94.81       87.02     13.78 o 
  16   4   5        1.95       -0.26      9.92 o 
  17   4   5        3.41       -0.48     11.19 o 
 -16   5   5        4.61        6.08     10.05 o 
 -15   5   5        1.09       -1.08      8.92 o 
 -14   5   5        9.06       20.69      9.56 o 
 -13   5   5      201.91      208.68     15.97 o 
 -12   5   5       73.09       84.43     11.72 o 
 -11   5   5      602.64      586.33     22.27 o 
 -10   5   5        0.28       -2.00      7.44 o 
  -9   5   5       71.76       55.13      9.48 o 
  -8   5   5        3.89        3.67      6.57 o 
  -7   5   5       85.94       81.27      8.18 o 
  -6   5   5      142.69      141.96      9.57 o 
  -5   5   5      358.04      360.41     11.07 o 
  -4   5   5        0.64        2.83      4.41 o 
  -3   5   5      188.68      181.91      9.98 o 
  -2   5   5        3.30        7.33      4.02 o 
  -1   5   5      176.55      195.15      9.50 o 
   0   5   5       16.19       19.84      3.77 o 
   1   5   5      159.29      157.93      6.62 o 
   2   5   5      106.81      114.31      6.26 o 
   3   5   5        0.04       -1.36      4.17 o 
   4   5   5       88.86       88.14      7.32 o 
   5   5   5       39.03       31.24      5.80 o 
   6   5   5        0.09       -4.01      4.78 o 
   7   5   5        0.16       -5.23      5.23 o 
   8   5   5       42.68       54.92      7.75 o 
   9   5   5       39.73       42.63      7.57 o 
  10   5   5      117.67      126.59     10.23 o 
  11   5   5       67.26       47.55      8.35 o 
  12   5   5       18.35       -1.75     11.11 o 
  13   5   5        0.17       40.11     15.16 o 
  14   5   5       68.24      107.63     44.21 o 
  15   5   5       91.25      128.94     23.56 o 
 -14   6   5       58.88       57.87     12.00 o 
 -13   6   5        0.07       -4.72      8.90 o 
 -12   6   5       29.74       19.00      9.77 o 
 -11   6   5        2.57        8.57      8.40 o 
 -10   6   5      285.30      270.10     19.91 o 
  -9   6   5      279.86      282.23     16.54 o 
  -8   6   5      235.80      233.04     14.87 o 
  -7   6   5        7.75        5.59      6.91 o 
  -6   6   5      184.02      193.85     11.04 o 
  -5   6   5      637.51      590.75     21.31 o 
  -4   6   5      520.96      542.03     13.94 o 
  -3   6   5       37.82       34.93      6.65 o 
  -2   6   5       96.01       93.77      9.00 o 
  -1   6   5      108.40      113.33     11.04 o 
   0   6   5        3.42       -3.97      3.97 o 
   1   6   5       14.76       15.50      4.63 o 
   2   6   5      139.34      147.01     10.28 o 
   3   6   5       14.81       19.39      6.49 o 
   4   6   5       81.45       72.91      7.46 o 
   5   6   5       28.65       24.16      6.32 o 
   6   6   5      178.28      182.03      9.98 o 
   7   6   5        0.00        4.54      6.27 o 
   8   6   5      117.26      112.61     11.46 o 
   9   6   5       77.40       75.34     12.04 o 
  10   6   5        9.63        2.58     11.74 o 
  11   6   5       91.98       70.52     14.44 o 
  12   6   5        6.45        0.90     11.90 o 
  13   6   5       32.85       54.80     24.32 o 
  14   6   5       84.35       59.92     21.02 o 
 -12   7   5        1.93        2.18     11.35 o 
 -11   7   5       69.51       71.21     12.67 o 
 -10   7   5        7.34       23.34      9.63 o 
  -9   7   5      163.76      145.46     13.89 o 
  -8   7   5       38.59       47.78     10.51 o 
  -7   7   5       13.08       -4.73      7.90 o 
  -6   7   5       13.05        4.02      6.91 o 
  -5   7   5      352.65      332.39     15.23 o 
  -4   7   5       41.69       42.09      7.54 o 
  -3   7   5       92.29       80.49     10.17 o 
  -2   7   5        3.23       -3.81      6.77 o 
  -1   7   5        6.73        3.59      6.33 o 
   0   7   5       24.16        9.39      6.63 o 
   1   7   5        5.36        7.89      8.09 o 
   2   7   5       10.89        6.19      7.75 o 
   3   7   5        5.37       10.96      8.22 o 
   4   7   5       21.18       18.67      7.78 o 
   5   7   5       71.68       76.46     10.12 o 
   6   7   5       71.61       89.41     11.66 o 
   7   7   5       42.36       19.63     11.01 o 
   8   7   5      197.77      197.67     19.79 o 
   9   7   5        8.44       13.25     12.14 o 
  10   7   5       93.43      103.26     19.44 o 
  11   7   5      109.25       80.73     19.95 o 
  -8   8   5       22.24       38.96     12.50 o 
  -7   8   5        2.07       19.06      9.37 o 
  -6   8   5        0.28        2.81      8.33 o 
  -5   8   5       90.23       91.94     10.83 o 
  -4   8   5      140.06      125.34     16.85 o 
  -3   8   5       59.34       87.33     15.33 o 
  -2   8   5        0.18       -4.17      9.49 o 
  -1   8   5       20.61        8.75      9.22 o 
   0   8   5        0.04        5.94     10.86 o 
   1   8   5        0.00        2.90     11.17 o 
   2   8   5        3.17       21.14     11.97 o 
   3   8   5        0.00        3.06     10.74 o 
   4   8   5       46.77       52.33     16.28 o 
   5   8   5       32.01       28.35     15.32 o 
   6   8   5        0.13      -11.25     13.99 o 
   7   8   5       82.79       68.88     22.16 o 
 -20   0   6        0.17      -10.23     11.19 o 
 -18   0   6       40.81       14.38     11.76 o 
 -16   0   6       55.18       76.95     13.03 o 
 -14   0   6      359.78      354.81     22.02 o 
 -12   0   6      389.99      408.61     17.63 o 
 -10   0   6       31.69       22.05      5.76 o 
  -8   0   6     2515.33     2645.11     41.11 o 
  -6   0   6     1171.80     1194.67     21.58 o 
  -4   0   6     3687.03     3602.65     49.88 o 
  -2   0   6     1264.69     1179.86     19.48 o 
   0   0   6      236.20      267.40      7.88 o 
   2   0   6      113.09      131.10      7.54 o 
   4   0   6      198.82      168.11      6.59 o 
   6   0   6     6220.35     6927.30     84.86 o 
   8   0   6      158.65      172.77      9.58 o 
  10   0   6      773.53      768.08     19.39 o 
  12   0   6       25.19       19.10      6.59 o 
  14   0   6      172.14      203.76     16.04 o 
  16   0   6       70.73       84.11     14.31 o 
  18   0   6       29.64       55.28     13.30 o 
 -20   1   6       88.94       75.08     12.22 o 
 -19   1   6       73.89       77.81     11.57 o 
 -18   1   6       36.69       46.59      9.90 o 
 -17   1   6       90.21       62.49      9.12 o 
 -16   1   6      160.13      152.07     10.61 o 
 -15   1   6      151.30      148.28      9.86 o 
 -14   1   6     1281.79     1287.01     24.68 o 
 -13   1   6       92.67       85.49      8.19 o 
 -12   1   6      628.57      615.16     14.59 o 
 -11   1   6       74.70       72.11      6.17 o 
 -10   1   6      115.81      115.31      5.54 o 
  -9   1   6      115.41      105.55      5.07 o 
  -8   1   6      122.70      161.34      5.65 o 
  -7   1   6     1622.17     1777.71     20.74 o 
  -6   1   6       71.00       72.85      4.80 o 
  -5   1   6      339.68      333.76      6.75 o 
  -4   1   6     1347.67     1449.34     15.60 o 
  -3   1   6      315.03      296.15      6.31 o 
  -2   1   6     2497.77     2373.65     23.58 o 
  -1   1   6      458.47      452.33      7.03 o 
   0   1   6      147.74      141.00      4.77 o 
   1   1   6       43.89       43.60      3.28 o 
   2   1   6      480.03      471.80      7.04 o 
   3   1   6      703.56      649.21      8.00 o 
   4   1   6       73.44       65.50      3.04 o 
   5   1   6     1732.47     1775.18     18.04 o 
   6   1   6      580.43      629.01     10.03 o 
   7   1   6       30.07       26.41      3.52 o 
   8   1   6       94.60       83.68      4.64 o 
   9   1   6       17.76       17.00      3.53 o 
  10   1   6        1.12        0.11      3.42 o 
  11   1   6       60.73       70.47      6.47 o 
  12   1   6      398.05      442.42     13.61 o 
  13   1   6        1.84       -5.06      5.65 o 
  14   1   6       38.56       21.01      7.35 o 
  15   1   6       27.43       24.61      8.55 o 
  16   1   6      245.22      256.85     21.57 o 
  17   1   6       37.45       29.05      9.25 o 
  18   1   6      107.00      120.53     15.68 o 
  19   1   6       27.15       23.13     10.31 o 
 -19   2   6        2.03        6.66      8.27 o 
 -18   2   6        1.25        6.97      7.56 o 
 -17   2   6        0.96        2.31      7.20 o 
 -16   2   6       17.70        0.33      6.57 o 
 -15   2   6      219.69      228.08     12.62 o 
 -14   2   6        4.73       11.63      6.56 o 
 -13   2   6      242.30      262.62     14.46 o 
 -12   2   6      884.54      849.64     18.34 o 
 -11   2   6      814.15      818.64     15.38 o 
 -10   2   6       63.95       62.06      4.42 o 
  -9   2   6       36.67       45.12      4.38 o 
  -8   2   6        0.05        3.88      4.12 o 
  -7   2   6      362.80      394.11      9.14 o 
  -6   2   6       27.30       34.36      3.30 o 
  -5   2   6      450.93      426.12      8.40 o 
  -4   2   6     1186.84     1246.03     14.02 o 
  -3   2   6     2325.54     2360.28     24.62 o 
  -2   2   6       70.31       82.14      3.87 o 
  -1   2   6       88.20       95.79      3.67 o 
   0   2   6       31.27       29.75      2.72 o 
   1   2   6     1039.89     1007.74     12.29 o 
   2   2   6      138.82      130.49      4.30 o 
   3   2   6        5.01        0.78      2.80 o 
   4   2   6      159.75      177.54      6.34 o 
   5   2   6     1392.77     1445.11     16.73 o 
   6   2   6     1103.98     1130.34     14.67 o 
   7   2   6      964.05     1016.41     13.78 o 
   8   2   6      286.97      298.87      8.20 o 
   9   2   6        8.67       12.24      4.65 o 
  10   2   6       12.01        8.42      4.26 o 
  11   2   6        7.64       17.34      6.34 o 
  12   2   6       93.43       93.72      7.52 o 
  13   2   6      570.70      586.63     20.97 o 
  14   2   6        1.62       -6.19      6.19 o 
  15   2   6      112.65       97.61     10.37 o 
  16   2   6        9.90       15.17      8.40 o 
  17   2   6       12.32        1.86      8.41 o 
  18   2   6        8.77       17.10      9.57 o 
 -19   3   6       95.37      131.50     26.09 o 
 -18   3   6        2.42       -1.86      9.34 o 
 -17   3   6      140.42      148.95     13.26 o 
 -16   3   6       58.03       64.80     10.87 o 
 -15   3   6      177.60      170.74     14.45 o 
 -14   3   6      234.33      236.10     17.99 o 
 -13   3   6       43.86       44.65      9.04 o 
 -12   3   6      485.27      462.06     29.99 o 
 -11   3   6      462.30      440.25     17.21 o 
 -10   3   6      204.15      187.92     12.08 o 
  -9   3   6       11.06        3.03      4.63 o 
  -8   3   6      475.47      443.43     15.22 o 
  -7   3   6     1835.16     1825.17     23.63 o 
  -6   3   6     1211.05     1256.27     16.88 o 
  -5   3   6        9.54        4.39      2.93 o 
  -4   3   6       63.45       57.64      3.78 o 
  -3   3   6      641.57      690.28     10.58 o 
  -2   3   6     2806.49     2879.98     27.27 o 
  -1   3   6      874.63      882.83     11.87 o 
   0   3   6        1.42        1.55      2.32 o 
   1   3   6       17.45       10.36      2.92 o 
   2   3   6      341.79      371.78      8.49 o 
   3   3   6     1125.32     1125.99     16.89 o 
   4   3   6      119.18      119.87      5.13 o 
   5   3   6      802.48      810.77     13.21 o 
   6   3   6      958.54      995.15     15.55 o 
   7   3   6        1.02        4.97      3.82 o 
   8   3   6       26.67       37.09      4.79 o 
   9   3   6       51.72       44.01      6.58 o 
  10   3   6        9.29        8.80      5.05 o 
  11   3   6      117.72      127.49      9.26 o 
  12   3   6        0.09        6.66      6.16 o 
  13   3   6       10.09        8.99      7.06 o 
  14   3   6      181.10      188.79     12.11 o 
  15   3   6        9.74        4.09      7.37 o 
  16   3   6       47.20       50.67     10.51 o 
  17   3   6       27.70       19.16      9.98 o 
  18   3   6       14.91       12.37     11.93 o 
 -17   4   6       40.43       40.14     14.93 o 
 -16   4   6       23.49       41.58     10.80 o 
 -15   4   6       51.64       35.86     10.71 o 
 -14   4   6       71.36       71.41     11.26 o 
 -13   4   6       56.22       61.41     10.03 o 
 -12   4   6      462.93      449.35     19.51 o 
 -11   4   6      493.77      553.77     29.97 o 
 -10   4   6      144.67      144.50     13.69 o 
  -9   4   6      220.62      224.22     11.55 o 
  -8   4   6      748.54      820.47     17.12 o 
  -7   4   6        2.99        5.67      4.55 o 
  -6   4   6      256.51      259.40      8.91 o 
  -5   4   6       79.90       79.88      5.51 o 
  -4   4   6        8.56        8.29      4.39 o 
  -3   4   6      526.06      539.82     14.28 o 
  -2   4   6      432.96      423.28      9.38 o 
  -1   4   6      238.53      242.31      7.35 o 
   0   4   6      127.85      110.91      5.38 o 
   1   4   6        0.66       -0.68      2.92 o 
   2   4   6      122.83      100.44      5.17 o 
   3   4   6      129.84      128.82      6.35 o 
   4   4   6      135.13      131.61      7.70 o 
   5   4   6       59.77       57.92      6.04 o 
   6   4   6      336.09      312.94     12.93 o 
   7   4   6      134.10      140.93      8.65 o 
   8   4   6      560.46      572.48     15.06 o 
   9   4   6       84.58      114.37      9.00 o 
  10   4   6      192.33      196.03     14.25 o 
  11   4   6        3.92       -3.30      8.51 o 
  12   4   6       54.49       47.86      9.28 o 
  13   4   6      281.92      284.40     15.52 o 
  14   4   6       65.05       53.96     10.19 o 
  15   4   6       41.13       43.77     14.41 o 
  16   4   6       49.67        9.90     17.75 o 
  17   4   6        0.94        8.28     14.46 o 
 -16   5   6      126.16      139.42     15.67 o 
 -15   5   6        1.33        1.22      8.85 o 
 -14   5   6        8.13       11.08      8.92 o 
 -13   5   6       30.14       31.05      9.90 o 
 -12   5   6       98.94      114.27     14.75 o 
 -11   5   6      216.92      199.60     14.74 o 
 -10   5   6      337.00      374.72     18.80 o 
  -9   5   6      284.86      296.36     15.70 o 
  -8   5   6      236.94      238.30     11.99 o 
  -7   5   6       26.36       24.87      6.55 o 
  -6   5   6      552.94      551.40     14.81 o 
  -5   5   6      206.37      196.64     13.60 o 
  -4   5   6        4.63       -1.11      4.67 o 
  -3   5   6        4.82        2.02      4.66 o 
  -2   5   6     1037.96     1072.06     20.54 o 
  -1   5   6        9.74       10.10      4.96 o 
   0   5   6        9.16        7.60      3.76 o 
   1   5   6      150.87      176.43      7.73 o 
   2   5   6      188.99      212.10      8.97 o 
   3   5   6       13.83       13.43      4.95 o 
   4   5   6       18.40        6.39      4.75 o 
   5   5   6        0.06        0.09      4.38 o 
   6   5   6      712.81      702.06     15.74 o 
   7   5   6      132.31      144.89      8.82 o 
   8   5   6       87.66       98.57      8.99 o 
   9   5   6       11.55       10.36      6.68 o 
  10   5   6       70.48       64.27      9.71 o 
  11   5   6       15.85       19.10     13.80 o 
  12   5   6       49.66       25.16     19.28 o 
  13   5   6       62.58       60.91     15.22 o 
  14   5   6      194.97      221.79     22.11 o 
  15   5   6       18.87       25.81     21.37 o 
 -14   6   6        1.34       10.53      9.76 o 
 -13   6   6        0.45        0.04      8.89 o 
 -12   6   6       17.85       12.59     10.89 o 
 -11   6   6        6.26       -2.06      8.09 o 
 -10   6   6        2.96        8.72      8.50 o 
  -9   6   6      538.95      579.98     25.84 o 
  -8   6   6        0.76       -6.56      7.26 o 
  -7   6   6      135.63      151.01     11.74 o 
  -6   6   6       14.68        6.34      6.25 o 
  -5   6   6        0.11       -0.23      5.41 o 
  -4   6   6      210.41      231.38     10.75 o 
  -3   6   6       30.10       35.35      5.86 o 
  -2   6   6        7.22        7.76      6.74 o 
  -1   6   6      136.63      128.83      7.04 o 
   0   6   6        9.31        6.91      4.35 o 
   1   6   6       48.75       43.47      6.88 o 
   2   6   6       46.48       48.21      6.09 o 
   3   6   6      155.86      157.87      8.66 o 
   4   6   6       47.41       48.03      6.95 o 
   5   6   6      105.03      126.27     10.45 o 
   6   6   6       52.13       53.65      7.83 o 
   7   6   6        0.65       -0.60      6.86 o 
   8   6   6       13.81       -1.56      8.69 o 
   9   6   6       17.75       21.73     10.14 o 
  10   6   6       21.41        7.83     11.03 o 
  11   6   6        1.87       -3.30     10.16 o 
  12   6   6       35.51       50.96     23.36 o 
  13   6   6       19.47        7.94     15.73 o 
 -11   7   6       11.77        0.36      9.24 o 
 -10   7   6       85.49       81.38     12.36 o 
  -9   7   6       42.95       58.89     11.51 o 
  -8   7   6        1.98        4.12      8.73 o 
  -7   7   6      479.85      460.92     20.03 o 
  -6   7   6        1.77       11.07      7.33 o 
  -5   7   6        0.00        1.78      6.87 o 
  -4   7   6       25.70       13.43      6.58 o 
  -3   7   6        3.79       -0.01      5.57 o 
  -2   7   6      174.83      167.68      8.72 o 
  -1   7   6        0.03        2.19      6.27 o 
   0   7   6        2.51        7.22      6.41 o 
   1   7   6       22.47       33.08      6.62 o 
   2   7   6        2.06       -7.15      7.64 o 
   3   7   6        5.94        8.05      8.34 o 
   4   7   6      101.16      127.12     16.38 o 
   5   7   6        7.43       -6.68      6.68 o 
   6   7   6        9.05       -0.92      8.64 o 
   7   7   6        1.06       -7.34      8.35 o 
   8   7   6       38.63       27.78     13.16 o 
   9   7   6       11.65       14.52     12.54 o 
  10   7   6       11.46       12.30     14.25 o 
  11   7   6       90.49       95.99     19.55 o 
  -7   8   6       68.63       83.78     20.37 o 
  -6   8   6       56.46       38.08     12.88 o 
  -5   8   6        4.71       12.33      9.27 o 
  -4   8   6      121.35      108.64     15.99 o 
  -3   8   6        3.02        0.02     15.95 o 
  -2   8   6      103.65       82.75     15.07 o 
  -1   8   6       12.29       -3.91     11.22 o 
   0   8   6       15.69        0.28     10.66 o 
   1   8   6        0.40        5.30     13.80 o 
   2   8   6       52.53       51.32     13.81 o 
   3   8   6       30.80       27.61     11.03 o 
   4   8   6        3.49       -3.59     12.30 o 
   5   8   6        4.79       21.81     15.13 o 
   6   8   6       31.49       28.93     18.85 o 
 -19   0   7       21.15       20.92     12.13 o 
 -17   0   7       42.51       52.83     12.94 o 
 -15   0   7      414.87      461.00     26.47 o 
 -13   0   7     1588.47     1588.19     41.23 o 
 -11   0   7      554.66      601.02     19.93 o 
  -9   0   7      659.77      717.43     18.51 o 
  -7   0   7       36.88       38.02      5.52 o 
  -5   0   7     2540.13     2664.95     39.59 o 
  -3   0   7       21.06       13.09      3.93 o 
  -1   0   7     4136.95     4061.10     56.55 o 
   1   0   7        9.05        4.03      3.35 o 
   3   0   7       67.59       79.74      5.16 o 
   5   0   7      310.02      306.45      9.45 o 
   7   0   7        0.11       -3.83      3.83 o 
   9   0   7      129.27      142.20      7.75 o 
  11   0   7     1455.06     1411.49     38.20 o 
  13   0   7      473.51      527.70     26.14 o 
  15   0   7        2.56        5.10      9.57 o 
  17   0   7       79.04       99.02     14.39 o 
  19   0   7      118.69      160.38     25.10 o 
 -19   1   7       53.71       63.32     13.25 o 
 -18   1   7        6.47       11.13     10.96 o 
 -17   1   7      192.04      207.47     14.21 o 
 -16   1   7       10.21        7.32      6.72 o 
 -15   1   7      327.82      375.20     14.02 o 
 -14   1   7        2.80        9.53      6.29 o 
 -13   1   7     1301.29     1299.56     30.98 o 
 -12   1   7      124.99      113.46      7.85 o 
 -11   1   7      414.42      379.82     13.29 o 
 -10   1   7       17.54       22.37      4.07 o 
  -9   1   7      123.63      144.52      5.72 o 
  -8   1   7      118.17      160.73      6.68 o 
  -7   1   7      218.67      264.49      7.17 o 
  -6   1   7      327.96      354.40      7.54 o 
  -5   1   7     5194.97     5353.35     49.33 o 
  -4   1   7     1478.55     1596.69     16.56 o 
  -3   1   7     1429.19     1405.78     16.02 o 
  -2   1   7      335.88      349.94      6.57 o 
  -1   1   7      688.79      706.54     13.00 o 
   0   1   7      127.82      115.19      4.73 o 
   1   1   7       20.38       13.71      2.80 o 
   2   1   7      794.54      755.27     11.00 o 
   3   1   7     1446.15     1498.28     15.82 o 
   4   1   7      648.60      705.25      9.33 o 
   5   1   7      656.02      659.74      9.54 o 
   6   1   7        7.79       11.13      3.05 o 
   7   1   7       45.99       43.90      4.18 o 
   8   1   7        7.89        2.56      3.34 o 
   9   1   7        5.23        0.38      3.32 o 
  10   1   7        0.00        0.78      3.68 o 
  11   1   7      253.15      252.90     10.09 o 
  12   1   7       71.96       65.99      7.53 o 
  13   1   7       35.79       21.73      6.50 o 
  14   1   7       26.21       33.43      8.90 o 
  15   1   7      308.44      273.09     15.09 o 
  16   1   7        2.01        0.28      7.64 o 
  17   1   7        2.61        1.01     10.94 o 
  18   1   7       14.57       12.81      9.01 o 
 -19   2   7        1.85       -1.96      8.18 o 
 -18   2   7       10.40       19.38      8.22 o 
 -17   2   7       44.29       31.35      8.17 o 
 -16   2   7       13.51       15.33      7.16 o 
 -15   2   7       44.52       49.94      8.56 o 
 -14   2   7      133.12      131.03     10.24 o 
 -13   2   7      923.12      937.33     21.97 o 
 -12   2   7        0.41        2.73      5.92 o 
 -11   2   7      407.74      389.05     11.49 o 
 -10   2   7        0.02       -3.60      3.60 o 
  -9   2   7       45.73       60.48      5.72 o 
  -8   2   7        0.40       -1.73      2.70 o 
  -7   2   7      133.82      144.98      4.93 o 
  -6   2   7      166.36      159.35      5.73 o 
  -5   2   7      715.69      759.79     11.96 o 
  -4   2   7      115.58      125.92      4.57 o 
  -3   2   7      618.27      623.21      9.61 o 
  -2   2   7      153.94      159.57      6.25 o 
  -1   2   7      158.19      157.42      4.46 o 
   0   2   7       67.62       89.76      3.63 o 
   1   2   7      158.25      155.57      5.27 o 
   2   2   7      218.98      217.15      7.16 o 
   3   2   7        2.55        5.19      2.60 o 
   4   2   7       26.79       22.46      3.04 o 
   5   2   7      658.80      726.43     10.90 o 
   6   2   7      275.85      268.58      7.16 o 
   7   2   7        4.57        3.65      2.71 o 
   8   2   7      749.59      773.16     12.57 o 
   9   2   7        2.45        1.24      3.74 o 
  10   2   7       10.25        5.10      4.35 o 
  11   2   7      564.95      603.18     14.56 o 
  12   2   7        5.95        1.71      5.31 o 
  13   2   7      218.43      234.59     11.73 o 
  14   2   7      405.31      393.53     14.89 o 
  15   2   7        7.98        1.85      6.80 o 
  16   2   7       13.38        0.04      8.20 o 
  17   2   7       21.17       12.41      9.02 o 
  18   2   7      141.30      169.04     15.04 o 
 -18   3   7       24.43       50.72     11.96 o 
 -17   3   7       14.09       21.42      9.85 o 
 -16   3   7       66.52       59.40     11.15 o 
 -15   3   7      371.04      373.40     19.10 o 
 -14   3   7       74.44       88.62     13.05 o 
 -13   3   7      156.68      155.37     12.93 o 
 -12   3   7      564.80      541.40     19.69 o 
 -11   3   7       45.84       41.80      8.74 o 
 -10   3   7       32.98       27.66      7.66 o 
  -9   3   7        3.89       -4.66      4.66 o 
  -8   3   7      122.45      133.18      7.98 o 
  -7   3   7       44.32       38.95      4.57 o 
  -6   3   7      432.80      454.49      9.61 o 
  -5   3   7      233.17      273.40      7.49 o 
  -4   3   7      851.33      952.21     13.19 o 
  -3   3   7      849.00      883.31     15.74 o 
  -2   3   7       71.58       77.76      4.53 o 
  -1   3   7      369.86      363.53      7.39 o 
   0   3   7       79.30       77.98      5.14 o 
   1   3   7        0.09       -2.65      2.65 o 
   2   3   7     1053.78     1032.42     14.48 o 
   3   3   7      229.93      238.69      7.52 o 
   4   3   7     1425.32     1377.80     20.21 o 
   5   3   7        8.09        6.00      3.51 o 
   6   3   7       91.19      100.83      4.78 o 
   7   3   7      119.66      124.50      6.53 o 
   8   3   7        7.52        4.51      4.15 o 
   9   3   7        0.24       -1.47      4.88 o 
  10   3   7       34.72       42.17      6.37 o 
  11   3   7      177.99      177.76     10.42 o 
  12   3   7      341.30      367.25     14.37 o 
  13   3   7      128.17      112.23     10.01 o 
  14   3   7       66.01       73.08     12.65 o 
  15   3   7      103.40      115.59     10.82 o 
  16   3   7        8.35       -0.13     16.20 o 
  17   3   7        0.08        7.37     10.38 o 
 -17   4   7        1.57       11.40      9.77 o 
 -16   4   7        0.48       -7.60      8.56 o 
 -15   4   7       40.65       40.86     10.34 o 
 -14   4   7       34.00       29.85      9.60 o 
 -13   4   7      164.38      120.92     16.49 o 
 -12   4   7       62.63       48.69      9.70 o 
 -11   4   7       99.09      107.85     11.44 o 
 -10   4   7      102.14      110.74      9.58 o 
  -9   4   7       62.04       46.13      7.69 o 
  -8   4   7        1.67       -4.77      4.77 o 
  -7   4   7        3.92       12.26      4.62 o 
  -6   4   7      292.14      303.61     10.47 o 
  -5   4   7       53.65       74.50      5.86 o 
  -4   4   7      327.23      339.77      9.34 o 
  -3   4   7      452.98      440.12     11.47 o 
  -2   4   7      317.36      329.56      8.80 o 
  -1   4   7      140.85      110.23      5.77 o 
   0   4   7      139.04      159.30      8.78 o 
   1   4   7      395.00      397.09      9.76 o 
   2   4   7       94.19      106.01      6.43 o 
   3   4   7       58.89       56.42      4.85 o 
   4   4   7       58.93       57.90      6.89 o 
   5   4   7      752.41      748.42     14.65 o 
   6   4   7        6.27        6.42      4.42 o 
   7   4   7        8.45        5.77      5.78 o 
   8   4   7       11.59       12.39      6.11 o 
   9   4   7        4.20        2.39      5.96 o 
  10   4   7       99.42      107.00     10.37 o 
  11   4   7        9.52       -0.36      8.78 o 
  12   4   7       18.24        8.60      9.31 o 
  13   4   7       39.81       45.78     11.90 o 
  14   4   7      408.61      431.65     46.90 o 
  15   4   7        0.14       -0.42     12.27 o 
  16   4   7        0.06       15.34     18.48 o 
 -16   5   7       96.81       81.26     12.98 o 
 -15   5   7      392.43      370.87     24.28 o 
 -14   5   7      118.17      107.23     13.57 o 
 -13   5   7       29.16       20.21      9.38 o 
 -12   5   7      280.80      245.53     16.14 o 
 -11   5   7        0.74       -3.44      7.82 o 
 -10   5   7        0.83        5.61      7.83 o 
  -9   5   7       40.76       61.22      9.92 o 
  -8   5   7        0.03       -1.13      5.68 o 
  -7   5   7        1.36       -0.52      7.70 o 
  -6   5   7       56.63       52.64      8.85 o 
  -5   5   7        4.34        2.13      5.11 o 
  -4   5   7       25.68       19.13      5.37 o 
  -3   5   7       54.11       56.83      6.36 o 
  -2   5   7        5.47        3.12      5.33 o 
  -1   5   7      249.75      251.70      8.98 o 
   0   5   7       93.36       93.80      5.95 o 
   1   5   7       35.49       40.60      5.46 o 
   2   5   7       69.16       70.11      6.15 o 
   3   5   7       41.23       38.08      6.45 o 
   4   5   7      254.33      289.74     12.23 o 
   5   5   7       12.74       18.24      5.20 o 
   6   5   7      493.88      470.43     19.68 o 
   7   5   7        2.11       16.73      6.66 o 
   8   5   7        5.25        2.43      6.82 o 
   9   5   7       21.97       26.01      8.71 o 
  10   5   7       62.22       57.16     10.22 o 
  11   5   7       38.84       15.28     12.23 o 
  12   5   7       96.63      108.29     16.83 o 
  13   5   7      114.75      109.12     18.26 o 
  14   5   7       20.62        6.72     13.46 o 
  15   5   7      150.78      207.82     22.91 o 
 -14   6   7      107.61       88.52     17.01 o 
 -13   6   7        0.14       -3.35      8.53 o 
 -12   6   7       43.00       35.71     10.35 o 
 -11   6   7       14.71        9.02      8.88 o 
 -10   6   7       39.56       34.46     11.17 o 
  -9   6   7       34.14       26.48      9.15 o 
  -8   6   7       22.50       12.32     11.09 o 
  -7   6   7       44.20       32.57      8.14 o 
  -6   6   7        0.23       -3.18      5.93 o 
  -5   6   7        0.03       -3.33      6.59 o 
  -4   6   7      183.36      183.77     15.17 o 
  -3   6   7        7.37       12.41      5.39 o 
  -2   6   7      204.34      236.74     14.10 o 
  -1   6   7       33.63       36.39      6.13 o 
   0   6   7        2.37        4.40      4.81 o 
   1   6   7       26.73       20.60      7.19 o 
   2   6   7       33.63       31.02      6.74 o 
   3   6   7        4.87       10.44      5.74 o 
   4   6   7       14.21        7.20      5.85 o 
   5   6   7      194.00      190.66     11.24 o 
   6   6   7       19.35       16.92      8.01 o 
   7   6   7        0.52        6.94      7.08 o 
   8   6   7      300.65      313.00     20.60 o 
   9   6   7       26.75       16.78     10.97 o 
  10   6   7       39.08       34.90     12.05 o 
  11   6   7        3.82        5.54     11.57 o 
  12   6   7        1.25      -14.79     14.79 o 
  13   6   7       17.79       28.42     28.50 o 
 -11   7   7        0.23       -8.89      8.89 o 
 -10   7   7       39.44       34.73     11.02 o 
  -9   7   7       60.40       72.88     11.29 o 
  -8   7   7        1.07        3.64      8.50 o 
  -7   7   7        0.56       -7.90      7.90 o 
  -6   7   7        2.59        4.40      8.01 o 
  -5   7   7       97.26       95.90     10.23 o 
  -4   7   7       41.12       38.17      9.15 o 
  -3   7   7        9.53        8.45      6.63 o 
  -2   7   7        0.14       -2.82      5.44 o 
  -1   7   7        0.01        7.36      5.63 o 
   0   7   7       78.97       91.93      8.82 o 
   1   7   7        5.60        8.83      6.19 o 
   2   7   7        0.15        2.70      6.19 o 
   3   7   7       10.52        2.45      8.92 o 
   4   7   7        4.00       -5.21      8.37 o 
   5   7   7        3.15       -5.78      7.68 o 
   6   7   7      227.73      252.30     20.33 o 
   7   7   7       73.69       46.69     10.87 o 
   8   7   7       21.46       27.22     17.43 o 
   9   7   7        1.01       38.97     15.69 o 
  10   7   7        0.34        4.17     17.03 o 
  -7   8   7        1.85        5.04     10.64 o 
  -6   8   7      148.19      119.40     21.73 o 
  -5   8   7       11.56       -8.44      8.44 o 
  -4   8   7        6.21       10.62      8.27 o 
  -3   8   7       55.25       73.21     15.61 o 
  -2   8   7        8.14       11.34     12.06 o 
  -1   8   7       23.72       44.44     15.17 o 
   0   8   7       54.50       34.84      9.47 o 
   1   8   7        9.75       -6.01     13.07 o 
   2   8   7       29.12       -1.84     14.65 o 
   3   8   7       33.89       10.63     10.69 o 
   4   8   7        3.08       -8.89     11.08 o 
   5   8   7        4.88        0.18     14.10 o 
   6   8   7       42.20       48.21     20.67 o 
 -18   0   8      143.27      150.12     17.30 o 
 -16   0   8        3.68        2.54     12.20 o 
 -14   0   8        1.14        7.67      8.22 o 
 -12   0   8     2253.85     2221.24     45.11 o 
 -10   0   8      137.64      155.86     10.16 o 
  -8   0   8        0.88        1.70      4.48 o 
  -6   0   8       44.42       66.16      5.91 o 
  -4   0   8     4085.50     4011.00     56.26 o 
  -2   0   8      811.57      892.90     19.36 o 
   0   0   8     6112.92     5857.84     78.17 o 
   2   0   8     1197.60     1181.03     18.96 o 
   4   0   8     4159.79     4470.22     57.98 o 
   6   0   8      390.46      360.96     11.87 o 
   8   0   8      210.26      162.91     19.50 o 
  10   0   8       53.08       59.48     10.16 o 
  12   0   8     1491.41     1528.73     34.39 o 
  14   0   8        1.26        0.84      8.72 o 
  16   0   8      130.18      111.75     18.56 o 
  18   0   8       11.33        8.46     15.13 o 
 -19   1   8        1.68        1.42      8.65 o 
 -18   1   8       53.62       49.02      9.95 o 
 -17   1   8       11.60       27.00     10.06 o 
 -16   1   8        0.37       -6.41      6.41 o 
 -15   1   8      167.42      149.99     14.12 o 
 -14   1   8     1899.90     1859.78     31.42 o 
 -13   1   8        3.22        9.89      6.38 o 
 -12   1   8      508.92      532.98     14.04 o 
 -11   1   8      169.03      169.28      9.45 o 
 -10   1   8       21.31       23.99      4.81 o 
  -9   1   8       66.44       75.02      5.90 o 
  -8   1   8      795.57      858.75     14.45 o 
  -7   1   8       95.40       97.80      4.75 o 
  -6   1   8     4318.34     4630.42     44.21 o 
  -5   1   8      191.82      195.74      5.33 o 
  -4   1   8      199.86      194.65      5.88 o 
  -3   1   8      108.72      110.46      5.84 o 
  -2   1   8      358.44      327.86      7.03 o 
  -1   1   8     1671.11     1600.97     21.15 o 
   0   1   8     2453.86     2470.53     27.66 o 
   1   1   8       17.07       16.77      3.36 o 
   2   1   8     5287.66     5356.19     55.57 o 
   3   1   8      553.97      558.20      9.79 o 
   4   1   8      143.21      150.90      5.04 o 
   5   1   8      349.34      400.87      8.40 o 
   6   1   8        7.83        9.86      3.05 o 
   7   1   8        1.11        0.05      3.25 o 
   8   1   8       30.55       32.34      4.34 o 
   9   1   8      117.10      133.24      7.94 o 
  10   1   8      325.41      311.77      9.49 o 
  11   1   8        3.62        1.91      4.89 o 
  12   1   8     1354.34     1362.34     25.20 o 
  13   1   8       94.87      118.65      9.08 o 
  14   1   8       21.19       16.14      7.25 o 
  15   1   8        8.16        6.25      7.72 o 
  16   1   8        0.14        0.82      7.94 o 
  17   1   8       35.83       26.17      9.37 o 
  18   1   8        8.69        0.40      8.95 o 
 -19   2   8        0.81        0.64      8.67 o 
 -18   2   8        8.34       -2.79      7.28 o 
 -17   2   8       65.91       50.04      8.99 o 
 -16   2   8       65.36       64.59     12.33 o 
 -15   2   8      161.23      150.89     12.17 o 
 -14   2   8       27.58       23.62      7.29 o 
 -13   2   8      168.46      184.24     15.53 o 
 -12   2   8      432.48      455.70     15.15 o 
 -11   2   8        3.87        2.70      4.69 o 
 -10   2   8       96.09       84.68      6.78 o 
  -9   2   8       17.33       19.98      4.03 o 
  -8   2   8       26.46       30.64      3.59 o 
  -7   2   8       27.45       21.51      4.42 o 
  -6   2   8        0.12       -2.50      2.50 o 
  -5   2   8       75.95       91.92      4.80 o 
  -4   2   8     1289.98     1350.14     16.75 o 
  -3   2   8      610.33      623.84      9.79 o 
  -2   2   8       85.13       98.06      4.06 o 
  -1   2   8       32.01       24.77      3.01 o 
   0   2   8      438.24      451.90      9.74 o 
   1   2   8       72.33       68.33      4.77 o 
   2   2   8        0.70       -0.79      2.94 o 
   3   2   8       40.72       29.00      3.93 o 
   4   2   8      515.03      577.77      9.12 o 
   5   2   8      260.63      271.69      6.72 o 
   6   2   8       32.56       43.74      3.84 o 
   7   2   8      159.54      156.61      6.86 o 
   8   2   8       32.47       36.00      4.32 o 
   9   2   8      269.37      259.77      8.82 o 
  10   2   8        0.01       -1.46      4.41 o 
  11   2   8        4.01        0.93      5.69 o 
  12   2   8      870.54      843.38     18.24 o 
  13   2   8       95.74       90.31      8.84 o 
  14   2   8       73.68       84.59     10.99 o 
  15   2   8       35.89       37.31      8.78 o 
  16   2   8       47.41       41.91      9.74 o 
  17   2   8      209.96      230.61     18.57 o 
  18   2   8        4.60      -10.68     10.68 o 
 -18   3   8       27.54       33.05     10.92 o 
 -17   3   8       11.54        9.16     10.67 o 
 -16   3   8       14.95       11.08      8.86 o 
 -15   3   8      375.13      354.63     18.71 o 
 -14   3   8      737.62      747.82     24.71 o 
 -13   3   8        0.03       -6.55      6.55 o 
 -12   3   8       74.28       76.08      9.92 o 
 -11   3   8      488.93      508.62     26.86 o 
 -10   3   8       73.73       71.57      7.53 o 
  -9   3   8       61.14       57.44      6.58 o 
  -8   3   8        0.05       -2.72      6.01 o 
  -7   3   8      285.21      264.60     10.11 o 
  -6   3   8      773.66      811.90     13.44 o 
  -5   3   8      291.88      287.94      7.34 o 
  -4   3   8       37.59       62.41      4.69 o 
  -3   3   8      356.42      364.93      8.27 o 
  -2   3   8      215.31      242.76      6.15 o 
  -1   3   8      347.10      328.86      9.78 o 
   0   3   8      301.40      289.55      7.09 o 
   1   3   8        6.08        5.18      2.85 o 
   2   3   8     1062.57     1114.84     17.67 o 
   3   3   8      598.04      567.70     10.09 o 
   4   3   8      393.77      386.48      9.10 o 
   5   3   8      744.88      770.45     12.85 o 
   6   3   8       72.73       84.21      5.24 o 
   7   3   8        0.39       -3.44      3.44 o 
   8   3   8       85.75       93.63      7.88 o 
   9   3   8       99.59      111.26      7.79 o 
  10   3   8     1037.46     1063.60     20.42 o 
  11   3   8        3.26        1.12      5.50 o 
  12   3   8      359.47      357.46     14.20 o 
  13   3   8      285.64      334.03     16.12 o 
  14   3   8        6.72       10.27      8.47 o 
  15   3   8        6.21        2.58      8.25 o 
  16   3   8       28.43       17.54     11.43 o 
  17   3   8       34.51       36.95     12.93 o 
 -17   4   8        0.01        3.20      9.91 o 
 -16   4   8      124.13      123.73     15.58 o 
 -15   4   8       47.05       51.86     14.07 o 
 -14   4   8       21.50       25.92      9.33 o 
 -13   4   8        6.14        8.75      8.15 o 
 -12   4   8       57.81       65.19     10.36 o 
 -11   4   8       57.96       55.27      9.56 o 
 -10   4   8      105.93      131.01     11.72 o 
  -9   4   8       20.72       27.02      6.49 o 
  -8   4   8        4.30       11.21      5.32 o 
  -7   4   8       23.23       12.94      4.84 o 
  -6   4   8       56.52       53.52      6.24 o 
  -5   4   8       27.43       23.00      5.09 o 
  -4   4   8       13.47       18.20      4.50 o 
  -3   4   8       31.56       28.41      4.54 o 
  -2   4   8        7.46       -2.15      3.75 o 
  -1   4   8        2.88        1.22      3.38 o 
   0   4   8       63.50       58.34      4.98 o 
   1   4   8        7.37        8.16      3.56 o 
   2   4   8       28.60       23.08      4.11 o 
   3   4   8        0.05       -3.51      3.51 o 
   4   4   8        0.27        0.70      4.24 o 
   5   4   8       62.38       64.25      6.15 o 
   6   4   8      324.39      316.50     15.23 o 
   7   4   8        0.00       -4.05      5.40 o 
   8   4   8       23.82       24.48      7.79 o 
   9   4   8      187.09      165.84     12.05 o 
  10   4   8      101.10      126.48     13.10 o 
  11   4   8        1.33        0.60      8.40 o 
  12   4   8       66.86       54.31     11.95 o 
  13   4   8        9.38       35.11     11.75 o 
  14   4   8      273.73      251.43     22.68 o 
  15   4   8       24.98       20.13     13.79 o 
  16   4   8        0.04       -4.10     11.15 o 
 -16   5   8       15.38       34.78     11.65 o 
 -15   5   8        8.46       14.94     10.01 o 
 -14   5   8       11.60        5.40      9.11 o 
 -13   5   8        1.17        6.52      8.47 o 
 -12   5   8       30.90       14.44      8.85 o 
 -11   5   8      216.19      208.29     17.65 o 
 -10   5   8        9.35       14.03      8.01 o 
  -9   5   8       27.54       40.65      8.47 o 
  -8   5   8       72.01       79.70      8.60 o 
  -7   5   8       78.21       86.47      9.38 o 
  -6   5   8       36.74       38.20      6.88 o 
  -5   5   8       12.24       17.82      5.65 o 
  -4   5   8        0.94        3.38      4.83 o 
  -3   5   8      106.16      131.72      9.45 o 
  -2   5   8       12.02       13.43      5.26 o 
  -1   5   8      184.27      184.99      8.72 o 
   0   5   8      228.79      225.96      9.05 o 
   1   5   8       40.68       40.31      5.73 o 
   2   5   8        7.21        7.53      5.33 o 
   3   5   8       34.15       44.14      6.74 o 
   4   5   8       50.52       55.14      7.31 o 
   5   5   8      287.92      303.45     11.76 o 
   6   5   8        3.60        9.46      5.71 o 
   7   5   8        2.65        0.51      6.18 o 
   8   5   8        3.45       -1.64      6.77 o 
   9   5   8       20.52        8.96      8.29 o 
  10   5   8       95.71       89.64     12.86 o 
  11   5   8        3.40       15.24     11.66 o 
  12   5   8      210.67      252.91     24.73 o 
  13   5   8      123.89      126.90     19.01 o 
  14   5   8       48.68       49.03     16.07 o 
 -14   6   8       22.01        8.60     10.13 o 
 -13   6   8       89.43      132.72     14.43 o 
 -12   6   8        8.18        6.23      9.27 o 
 -11   6   8       54.73       54.30     13.07 o 
 -10   6   8       43.63       28.39      9.36 o 
  -9   6   8        1.14        3.54     11.44 o 
  -8   6   8       89.92      108.96     11.09 o 
  -7   6   8       58.67       61.05      9.23 o 
  -6   6   8      136.22      150.28     10.61 o 
  -5   6   8       13.87       18.13      6.57 o 
  -4   6   8        8.93       11.22      5.52 o 
  -3   6   8      251.98      271.90     14.41 o 
  -2   6   8       16.77       16.79      5.98 o 
  -1   6   8        5.06       -3.95      5.13 o 
   0   6   8       22.50       26.31      6.71 o 
   1   6   8        0.01       -0.78      5.86 o 
   2   6   8       24.55       23.44      6.98 o 
   3   6   8       16.08       10.86      8.44 o 
   4   6   8       22.99       18.91      6.70 o 
   5   6   8       12.95        9.61      7.05 o 
   6   6   8        5.24       10.85      6.76 o 
   7   6   8       13.30        7.83      9.02 o 
   8   6   8      112.54      130.00     21.04 o 
   9   6   8        0.72       12.15     10.59 o 
  10   6   8       64.90       83.88     14.52 o 
  11   6   8       17.47       -4.25     11.44 o 
  12   6   8       28.14        9.63     17.01 o 
 -11   7   8       37.17       33.00     11.29 o 
 -10   7   8        3.62        5.14     12.23 o 
  -9   7   8       19.49       24.19     10.07 o 
  -8   7   8        0.00        2.10      8.57 o 
  -7   7   8       19.57       10.33     10.36 o 
  -6   7   8        0.06       -0.91      9.22 o 
  -5   7   8        0.08        3.35     13.47 o 
  -4   7   8        5.43        3.64      6.81 o 
  -3   7   8        4.15       -0.62      6.56 o 
  -2   7   8       91.94       99.50     11.38 o 
  -1   7   8       60.76       48.62      7.65 o 
   0   7   8       16.93       22.04      7.14 o 
   1   7   8        9.86        2.03      7.51 o 
   2   7   8       15.82        2.36      8.37 o 
   3   7   8       17.09       22.01     10.27 o 
   4   7   8        1.32       -4.85      9.26 o 
   5   7   8       27.06       37.33     11.37 o 
   6   7   8       13.93       12.83     10.89 o 
   7   7   8        6.74       21.25     11.10 o 
   8   7   8        5.59       17.15     14.09 o 
   9   7   8       12.69       14.98     33.87 o 
  10   7   8      101.92      138.46     31.43 o 
  -6   8   8       27.50       30.59     11.47 o 
  -5   8   8       21.37        6.37     10.22 o 
  -4   8   8        5.88       17.74      8.46 o 
  -3   8   8        0.83        9.60      8.11 o 
  -2   8   8        5.13       -7.83     13.95 o 
  -1   8   8       44.38       39.92     12.20 o 
   0   8   8       12.95        7.68     13.99 o 
   1   8   8        8.12       -1.36     13.18 o 
   2   8   8       51.38       45.73     23.04 o 
   3   8   8        4.81        1.25     15.65 o 
   4   8   8       32.03       19.04     27.87 o 
   5   8   8       33.15       25.69     18.22 o 
 -19   0   9      155.59      155.72     21.93 o 
 -17   0   9       43.97       58.45     19.22 o 
 -15   0   9      646.09      556.25     25.10 o 
 -13   0   9     1056.90      942.78     47.58 o 
 -11   0   9      110.57       77.16     13.98 o 
  -9   0   9      170.56      182.60      9.74 o 
  -7   0   9       28.29       29.15      5.60 o 
  -5   0   9      132.78      105.44      9.57 o 
  -3   0   9      178.17      189.53     11.76 o 
  -1   0   9     1749.66     1791.29     30.62 o 
   1   0   9     2467.86     2333.33     36.09 o 
   3   0   9       57.80       78.50      6.34 o 
   5   0   9        7.59       32.33      7.63 o 
   7   0   9        7.71       11.91      5.14 o 
   9   0   9       55.79       61.30     14.94 o 
  11   0   9      591.22      585.28     20.91 o 
  13   0   9     2540.86     2505.54    174.10 o 
  15   0   9      334.19      397.70     63.13 o 
  17   0   9       96.18       97.49     19.16 o 
 -19   1   9       22.80       43.29     10.69 o 
 -18   1   9       17.04       15.28      9.08 o 
 -17   1   9        6.04        8.12     11.78 o 
 -16   1   9       29.49       20.38      7.70 o 
 -15   1   9        2.11       11.42      7.91 o 
 -14   1   9       62.62       92.92     13.97 o 
 -13   1   9     1662.65     1661.43     28.85 o 
 -12   1   9        6.78       17.96      5.78 o 
 -11   1   9       97.15       98.14      8.31 o 
 -10   1   9       85.32       94.73      6.92 o 
  -9   1   9      295.44      331.15     10.12 o 
  -8   1   9       27.05       19.97      3.79 o 
  -7   1   9        6.62        1.64      3.13 o 
  -6   1   9      356.02      324.20      7.06 o 
  -5   1   9     3138.22     3286.47     31.18 o 
  -4   1   9      116.94      113.88      5.85 o 
  -3   1   9        2.65        4.05      3.32 o 
  -2   1   9      104.81      103.95      5.20 o 
  -1   1   9       66.75       58.23      4.27 o 
   0   1   9     2002.61     2044.97     25.51 o 
   1   1   9       24.37       24.87      4.53 o 
   2   1   9      104.55       94.92      5.28 o 
   3   1   9     9983.78    10418.62     91.62 o 
   4   1   9      902.33      946.15     13.15 o 
   5   1   9       24.45       25.25      3.38 o 
   6   1   9      220.90      215.36      6.54 o 
   7   1   9       18.48       31.24      4.11 o 
   8   1   9      109.80      107.90      6.99 o 
   9   1   9       32.57       30.85      4.80 o 
  10   1   9      248.42      233.46      8.67 o 
  11   1   9     5444.87     5423.80     65.19 o 
  12   1   9      120.69      104.87     11.77 o 
  13   1   9      130.54      113.13     12.90 o 
  14   1   9       19.57       29.87      7.89 o 
  15   1   9       73.69       82.36     13.06 o 
  16   1   9        8.59        7.37      8.30 o 
  17   1   9       10.25        9.86      9.17 o 
  18   1   9        0.00       -9.58      9.58 o 
 -19   2   9        6.93       -1.62      8.51 o 
 -18   2   9       73.13       75.08     11.01 o 
 -17   2   9       27.64       27.90      9.32 o 
 -16   2   9      215.99      225.19     14.68 o 
 -15   2   9      189.30      190.88     12.96 o 
 -14   2   9        4.47       11.33      6.92 o 
 -13   2   9       94.60       90.35      9.12 o 
 -12   2   9      682.84      641.17     18.12 o 
 -11   2   9        0.39       -2.17      5.32 o 
 -10   2   9      377.44      388.72     11.90 o 
  -9   2   9       37.42       39.70      5.20 o 
  -8   2   9      106.61      107.33      5.63 o 
  -7   2   9      156.83      167.14      8.84 o 
  -6   2   9      581.02      551.87      9.47 o 
  -5   2   9        9.00       11.65      3.00 o 
  -4   2   9      554.24      565.94     10.16 o 
  -3   2   9       55.53       60.21      4.43 o 
  -2   2   9       45.22       23.87      3.01 o 
  -1   2   9       32.58       41.26      3.30 o 
   0   2   9     1807.23     1748.25     26.83 o 
   1   2   9      818.20      790.75     13.90 o 
   2   2   9       39.53       49.80      6.95 o 
   3   2   9        4.95        1.94      3.23 o 
   4   2   9      244.85      244.62      5.97 o 
   5   2   9       81.91       95.01      4.61 o 
   6   2   9       29.61       21.30      4.61 o 
   7   2   9        1.32       -2.73      3.28 o 
   8   2   9       75.77       77.52      5.16 o 
   9   2   9      152.43      141.19      7.76 o 
  10   2   9      274.80      250.46      9.23 o 
  11   2   9       23.14       21.91      6.02 o 
  12   2   9      123.24      121.54      8.50 o 
  13   2   9      334.70      346.93     16.09 o 
  14   2   9      313.92      311.82     13.94 o 
  15   2   9       78.03       69.08     11.32 o 
  16   2   9       85.32      121.24     15.12 o 
  17   2   9        6.86       15.63     11.49 o 
 -18   3   9        2.57       13.45     11.87 o 
 -17   3   9       72.50       91.80     18.98 o 
 -16   3   9       10.14       27.63     10.07 o 
 -15   3   9      142.49      144.34     13.77 o 
 -14   3   9       63.20       52.77     11.31 o 
 -13   3   9      158.50      164.76     13.79 o 
 -12   3   9        0.55       -4.50      4.50 o 
 -11   3   9       16.69       20.07      8.21 o 
 -10   3   9      126.28      137.62      9.53 o 
  -9   3   9      133.97      140.33      8.81 o 
  -8   3   9      334.10      349.51     11.96 o 
  -7   3   9      130.50      145.18      7.90 o 
  -6   3   9      369.30      374.87     11.08 o 
  -5   3   9      276.68      279.91      7.38 o 
  -4   3   9       55.04       53.61      4.85 o 
  -3   3   9      202.70      193.10      6.40 o 
  -2   3   9        0.53        3.60      2.69 o 
  -1   3   9     1462.63     1441.95     17.54 o 
   0   3   9     1877.30     2067.46     28.81 o 
   1   3   9       54.25       64.55      4.76 o 
   2   3   9       19.28       19.50      4.09 o 
   3   3   9       96.20      135.71      7.33 o 
   4   3   9      205.49      196.77      6.74 o 
   5   3   9        1.01       -1.19      3.62 o 
   6   3   9       13.04        4.25      3.79 o 
   7   3   9        0.83        5.05      4.70 o 
   8   3   9       14.99        5.13      4.49 o 
   9   3   9        2.27       -3.28      5.78 o 
  10   3   9       87.35       96.37      8.98 o 
  11   3   9      313.31      300.93     13.22 o 
  12   3   9      273.31      252.78     14.38 o 
  13   3   9      164.86      189.90     13.54 o 
  14   3   9       23.19       26.85      9.22 o 
  15   3   9        8.83        4.79      9.04 o 
  16   3   9       13.57       16.01     11.00 o 
  17   3   9        6.82       14.79     11.60 o 
 -17   4   9       37.96       24.49     11.03 o 
 -16   4   9        1.58        1.71      9.61 o 
 -15   4   9        0.48       -7.75      7.75 o 
 -14   4   9       50.85       68.82     11.34 o 
 -13   4   9      112.73       98.82     12.46 o 
 -12   4   9       39.08       39.71      9.33 o 
 -11   4   9       77.61       81.83      9.33 o 
 -10   4   9       97.47       98.02      9.64 o 
  -9   4   9      215.63      244.62     11.98 o 
  -8   4   9        2.32        2.16      5.25 o 
  -7   4   9      137.51      141.81      8.39 o 
  -6   4   9      108.84      109.31      7.59 o 
  -5   4   9       10.47        4.82      4.79 o 
  -4   4   9        2.24        0.86      4.40 o 
  -3   4   9       16.48       24.98      6.41 o 
  -2   4   9        0.10        0.21      4.16 o 
  -1   4   9      309.12      328.17      9.06 o 
   0   4   9       97.23      106.36      9.17 o 
   1   4   9      255.66      296.12     10.72 o 
   2   4   9       19.35       11.16      5.06 o 
   3   4   9       14.09        8.25      4.65 o 
   4   4   9       43.21       52.15      6.62 o 
   5   4   9       70.20       63.49      7.14 o 
   6   4   9       17.89       14.65      6.00 o 
   7   4   9      277.52      286.81     11.55 o 
   8   4   9       12.90       11.44      7.55 o 
   9   4   9       79.64       82.87     10.06 o 
  10   4   9      117.12      141.56     13.70 o 
  11   4   9      125.62      101.15     13.15 o 
  12   4   9      119.51      150.55     15.11 o 
  13   4   9       66.99       58.95     15.24 o 
  14   4   9        0.00        6.09     13.05 o 
  15   4   9        3.46       -5.53     11.09 o 
 -15   5   9      112.01       89.85     13.34 o 
 -14   5   9        3.78        0.83     10.78 o 
 -13   5   9        2.07       -0.49      8.72 o 
 -12   5   9       18.57       30.27      9.72 o 
 -11   5   9       39.22       20.52      9.06 o 
 -10   5   9       29.86       12.40      8.16 o 
  -9   5   9      131.85      137.41     11.43 o 
  -8   5   9      277.81      261.17     12.71 o 
  -7   5   9      102.57       97.82      9.28 o 
  -6   5   9        0.94       -0.78      5.09 o 
  -5   5   9        0.94       -3.55      5.09 o 
  -4   5   9       80.13       77.56      7.14 o 
  -3   5   9      218.80      224.32     10.23 o 
  -2   5   9       55.71       45.67      6.62 o 
  -1   5   9      440.94      443.83     14.19 o 
   0   5   9        0.95       -5.32      5.68 o 
   1   5   9        0.12       -1.98      5.50 o 
   2   5   9      134.88      127.83     10.06 o 
   3   5   9       81.75       82.55      8.08 o 
   4   5   9      192.71      203.20     10.81 o 
   5   5   9        2.00       -3.02      5.36 o 
   6   5   9      100.86      100.86      8.69 o 
   7   5   9        0.11        2.91      6.09 o 
   8   5   9      547.70      575.45     19.43 o 
   9   5   9        4.35       14.15      8.63 o 
  10   5   9       77.52       67.23     21.85 o 
  11   5   9       15.92        9.34     12.61 o 
  12   5   9       19.70       17.37     13.02 o 
  13   5   9       73.59      114.09     21.32 o 
  14   5   9       13.91       14.99     15.67 o 
 -13   6   9       10.22        6.20      9.88 o 
 -12   6   9       33.91       38.51     10.78 o 
 -11   6   9        1.60       -9.21      9.21 o 
 -10   6   9        9.62       10.84      9.89 o 
  -9   6   9        4.38        8.50      7.83 o 
  -8   6   9        1.43        0.95      7.34 o 
  -7   6   9       55.10       66.86      9.61 o 
  -6   6   9        0.10        9.01      6.55 o 
  -5   6   9       66.32       77.19      9.18 o 
  -4   6   9       84.75      101.89      9.81 o 
  -3   6   9      103.29      102.39      9.71 o 
  -2   6   9        0.60       -5.41      5.41 o 
  -1   6   9       46.39       46.31      7.85 o 
   0   6   9        9.79        9.18      6.34 o 
   1   6   9       72.04       68.24     16.48 o 
   2   6   9       41.01       34.78      9.80 o 
   3   6   9       13.03        8.36      6.64 o 
   4   6   9        0.25       -6.14      6.14 o 
   5   6   9       28.43       31.72      6.88 o 
   6   6   9       18.07       19.10      8.82 o 
   7   6   9      260.05      284.13     20.27 o 
   8   6   9        0.04       -8.66      9.64 o 
   9   6   9        5.73       11.55     11.22 o 
  10   6   9       11.33       -2.35     11.23 o 
  11   6   9       25.45        8.36     14.00 o 
  12   6   9       32.41       46.87     16.49 o 
 -10   7   9        4.40        0.90     10.99 o 
  -9   7   9       28.94        6.52     12.03 o 
  -8   7   9       40.86       22.17     11.49 o 
  -7   7   9       11.90       -9.48     11.08 o 
  -6   7   9        9.27        9.45      9.93 o 
  -5   7   9        0.10       -5.59      8.65 o 
  -4   7   9       63.56       58.39     12.02 o 
  -3   7   9       52.02       51.15      8.28 o 
  -2   7   9        0.75       -0.38      6.26 o 
  -1   7   9        5.96       -1.35      6.58 o 
   0   7   9       17.90       19.03      7.37 o 
   1   7   9       75.03       83.79     10.32 o 
   2   7   9      101.63      122.06     12.54 o 
   3   7   9        1.75       -3.30     10.80 o 
   4   7   9       16.79       13.24     10.14 o 
   5   7   9        5.83       13.44      9.96 o 
   6   7   9       11.27       12.74     17.72 o 
   7   7   9        0.11       14.25     12.73 o 
   8   7   9      132.64      135.21     20.19 o 
   9   7   9       11.30        5.65     16.82 o 
  -5   8   9       81.70       95.09     13.70 o 
  -4   8   9        2.61       -0.67      8.74 o 
  -3   8   9      108.94      107.29     12.07 o 
  -2   8   9       10.28       -1.16      8.22 o 
  -1   8   9       25.62       22.47      9.38 o 
   0   8   9        9.61       14.97      9.09 o 
   1   8   9        5.25       -3.36      8.68 o 
   2   8   9        0.06        5.86     14.22 o 
   3   8   9        0.15        3.08     15.08 o 
 -18   0  10      229.51      254.89     39.59 o 
 -16   0  10       17.90       22.94     15.41 o 
 -14   0  10      101.18      144.79     16.29 o 
 -12   0  10        1.11       10.09     12.47 o 
 -10   0  10       17.03       14.46      7.11 o 
  -8   0  10      583.47      657.34     21.29 o 
  -6   0  10     1687.38     1730.90     30.29 o 
  -4   0  10      188.33      199.11      8.01 o 
  -2   0  10     1395.60     1524.18     26.90 o 
   0   0  10      197.59      200.70      8.78 o 
   2   0  10     1444.19     1571.96     26.49 o 
   4   0  10        0.00        6.09      4.45 o 
   6   0  10      235.11      182.32      9.43 o 
   8   0  10       27.48       32.36      8.00 o 
  10   0  10     2608.07     2725.06     64.46 o 
  12   0  10      481.48      572.32     29.92 o 
  14   0  10      942.57      926.08     67.95 o 
  16   0  10        6.12       -3.47     12.91 o 
 -19   1  10        3.84        5.26      9.16 o 
 -18   1  10      198.66      257.76     15.99 o 
 -17   1  10        0.78       -7.43      7.43 o 
 -16   1  10       59.19       48.54     11.57 o 
 -15   1  10      432.03      397.17     32.25 o 
 -14   1  10      102.86       99.29     11.03 o 
 -13   1  10      152.33      132.34     10.48 o 
 -12   1  10       35.38       36.23      6.68 o 
 -11   1  10        1.65       -1.67      5.26 o 
 -10   1  10       13.30        6.38      4.37 o 
  -9   1  10        5.14        2.80      3.67 o 
  -8   1  10       88.00       94.86      5.59 o 
  -7   1  10       99.51      113.93      9.09 o 
  -6   1  10      278.15      277.87      6.53 o 
  -5   1  10        3.53       -1.25      2.70 o 
  -4   1  10     1702.92     1786.24     21.71 o 
  -3   1  10      305.65      308.42      7.22 o 
  -2   1  10        6.31        3.09      3.17 o 
  -1   1  10     1450.63     1514.60     20.95 o 
   0   1  10     7345.88     7487.89     78.86 o 
   1   1  10       25.13       27.07      4.11 o 
   2   1  10       92.38      105.04      5.67 o 
   3   1  10       65.96       78.61      4.78 o 
   4   1  10        2.56        1.30      2.64 o 
   5   1  10      230.18      217.73      6.52 o 
   6   1  10       15.81       23.91      3.66 o 
   7   1  10        0.48        3.06      3.53 o 
   8   1  10      385.13      384.03     10.23 o 
   9   1  10      611.55      647.80     13.61 o 
  10   1  10      277.63      281.90     15.50 o 
  11   1  10      252.60      226.84      9.87 o 
  12   1  10      200.11      253.64     11.61 o 
  13   1  10        0.54        0.62      6.64 o 
  14   1  10      109.62      126.46     10.45 o 
  15   1  10       95.68      115.49     11.77 o 
  16   1  10       36.56       25.07     11.92 o 
  17   1  10        8.15        1.13     13.34 o 
 -18   2  10        6.62       13.65      8.72 o 
 -17   2  10      133.29      124.85     14.17 o 
 -16   2  10       87.91       72.12     10.66 o 
 -15   2  10        3.52        7.95      7.26 o 
 -14   2  10      163.52      183.26     13.01 o 
 -13   2  10      393.67      354.32     19.69 o 
 -12   2  10       65.99       69.90      8.97 o 
 -11   2  10        0.36        3.19      7.07 o 
 -10   2  10       12.99       12.81      5.43 o 
  -9   2  10        4.99        1.85      4.07 o 
  -8   2  10      206.04      222.58      8.53 o 
  -7   2  10      434.13      449.21     10.03 o 
  -6   2  10        4.99        6.24      3.26 o 
  -5   2  10        0.66       -0.21      2.90 o 
  -4   2  10      644.78      668.77     11.98 o 
  -3   2  10        5.16        4.76      3.05 o 
  -2   2  10        3.10        3.46      3.17 o 
  -1   2  10     2176.78     2215.60     24.66 o 
   0   2  10      536.24      577.15     13.85 o 
   1   2  10       97.38      108.27      6.42 o 
   2   2  10      949.07      929.74     22.79 o 
   3   2  10       33.97       22.96      4.34 o 
   4   2  10        1.40        7.22      3.75 o 
   5   2  10       14.00       24.42      3.60 o 
   6   2  10       30.63       23.34      3.74 o 
   7   2  10      122.89      121.68      5.79 o 
   8   2  10      185.58      178.06      7.19 o 
   9   2  10      753.47      792.38     15.56 o 
  10   2  10      984.67      984.00     21.33 o 
  11   2  10      607.09      570.44     18.41 o 
  12   2  10      100.17       82.76      9.99 o 
  13   2  10      661.26      637.75     20.74 o 
  14   2  10       10.12        6.65      8.15 o 
  15   2  10       89.83       58.68     12.70 o 
  16   2  10        3.00        7.49     10.59 o 
  17   2  10        0.59       -1.93     12.82 o 
 -18   3  10        5.62        4.37     11.51 o 
 -17   3  10        1.93       -0.08     10.59 o 
 -16   3  10      336.27      322.24     35.81 o 
 -15   3  10      752.97      743.04     29.99 o 
 -14   3  10       25.38       18.24      6.54 o 
 -13   3  10      228.49      197.60     11.52 o 
 -12   3  10       28.02       19.83      5.77 o 
 -11   3  10        0.22       -3.28      6.93 o 
 -10   3  10        6.96        6.37      4.75 o 
  -9   3  10        0.10        1.97      5.15 o 
  -8   3  10      117.40      109.80      7.99 o 
  -7   3  10      271.16      283.90      9.82 o 
  -6   3  10       81.89       89.77      8.16 o 
  -5   3  10        9.28        7.67      3.89 o 
  -4   3  10        1.65       -3.14      3.14 o 
  -3   3  10      264.70      250.81      7.40 o 
  -2   3  10        3.68       -2.44      2.81 o 
  -1   3  10      639.30      661.92     11.20 o 
   0   3  10       14.59        8.94      3.78 o 
   1   3  10      347.94      334.87      9.44 o 
   2   3  10       19.63       22.44      4.57 o 
   3   3  10      142.88      152.53      7.83 o 
   4   3  10      831.21      799.36     17.18 o 
   5   3  10      117.86      127.04      7.00 o 
   6   3  10       62.81       74.60      6.11 o 
   7   3  10       15.52       19.11      5.39 o 
   8   3  10      789.28      784.53     17.29 o 
   9   3  10     1435.79     1425.35     29.69 o 
  10   3  10       23.87       26.97      8.74 o 
  11   3  10      231.40      258.61     12.72 o 
  12   3  10      538.87      508.66     18.96 o 
  13   3  10        0.98       -7.50      7.50 o 
  14   3  10       52.25       56.68     10.77 o 
  15   3  10       76.93       92.59     12.85 o 
  16   3  10       12.55       19.59     11.34 o 
 -17   4  10      102.34       90.58     14.30 o 
 -16   4  10       80.89      108.78     14.11 o 
 -15   4  10       28.49       39.42     13.21 o 
 -14   4  10      159.10      172.36     26.17 o 
 -13   4  10       33.93       33.28      9.76 o 
 -12   4  10       37.02       11.21      8.03 o 
 -11   4  10        0.25       -0.01      7.48 o 
 -10   4  10       12.30       11.07      6.46 o 
  -9   4  10        1.92        4.73      5.98 o 
  -8   4  10       42.54       49.65      6.78 o 
  -7   4  10       39.06       32.05      6.13 o 
  -6   4  10      265.10      286.75     11.01 o 
  -5   4  10       35.30       23.63      5.41 o 
  -4   4  10      370.58      421.83     17.93 o 
  -3   4  10       60.92       62.04      6.62 o 
  -2   4  10      587.53      568.84     13.08 o 
  -1   4  10       25.02       27.56      6.39 o 
   0   4  10      382.38      366.49     11.81 o 
   1   4  10       97.69      116.33      8.01 o 
   2   4  10       40.97       40.78      7.20 o 
   3   4  10       31.44       25.74      6.05 o 
   4   4  10        5.93        5.00      6.39 o 
   5   4  10      127.67      145.98      9.33 o 
   6   4  10       31.59       21.43      6.44 o 
   7   4  10       58.58       60.22      7.14 o 
   8   4  10      581.38      599.36     26.83 o 
   9   4  10      101.37       89.85     11.93 o 
  10   4  10       79.57       75.24     10.37 o 
  11   4  10       27.29       17.68      9.63 o 
  12   4  10        4.98       -3.64     10.26 o 
  13   4  10       98.98       92.75     16.83 o 
  14   4  10      303.60      282.29     19.73 o 
  15   4  10        3.45       -6.29     10.71 o 
 -15   5  10       23.71        7.20      9.75 o 
 -14   5  10        5.39       18.14      9.98 o 
 -13   5  10        1.17        7.96      8.94 o 
 -12   5  10       14.75       15.50      8.82 o 
 -11   5  10       40.48       32.70     12.02 o 
 -10   5  10       38.78       44.88      9.00 o 
  -9   5  10       19.99       16.13      7.13 o 
  -8   5  10      145.70      132.17     11.92 o 
  -7   5  10      111.70      133.67     10.63 o 
  -6   5  10       70.88       81.25      7.85 o 
  -5   5  10        3.44       -1.82      6.83 o 
  -4   5  10       10.93        3.27      6.01 o 
  -3   5  10        3.93       14.12      7.27 o 
  -2   5  10       37.52       31.98      6.62 o 
  -1   5  10      194.69      201.40     12.23 o 
   0   5  10        8.75        9.62      6.32 o 
   1   5  10      374.33      378.75     14.70 o 
   2   5  10        0.00       -1.88      5.79 o 
   3   5  10       22.20       20.20      6.34 o 
   4   5  10       58.89       63.86      7.85 o 
   5   5  10       56.68       66.38      7.68 o 
   6   5  10        7.25        4.37      6.01 o 
   7   5  10       37.30       28.28      7.33 o 
   8   5  10       91.59      114.55     11.01 o 
   9   5  10      345.04      367.14     31.43 o 
  10   5  10      113.34      119.25     17.21 o 
  11   5  10       10.12       -2.41     11.81 o 
  12   5  10      226.42      263.45     23.88 o 
  13   5  10        8.00       -7.64     12.07 o 
 -13   6  10       25.02       30.09     11.34 o 
 -12   6  10       26.28       20.84     12.98 o 
 -11   6  10       27.21       15.27      9.56 o 
 -10   6  10        3.51        9.65      8.59 o 
  -9   6  10        0.94       -6.29      9.01 o 
  -8   6  10       20.79       23.37     10.23 o 
  -7   6  10        1.31       -5.67      7.13 o 
  -6   6  10       10.38       10.94      7.67 o 
  -5   6  10       19.45       23.15      7.47 o 
  -4   6  10        6.04       16.37      7.24 o 
  -3   6  10       15.32       11.67      6.59 o 
  -2   6  10       41.44       37.60      7.33 o 
  -1   6  10      435.31      425.37     23.18 o 
   0   6  10        9.61        8.52      6.72 o 
   1   6  10        1.35       -5.94      6.24 o 
   2   6  10       10.33        8.92      6.83 o 
   3   6  10       14.45       14.37      7.31 o 
   4   6  10       10.84        5.41      7.18 o 
   5   6  10        2.04        2.69      7.18 o 
   6   6  10       95.68      121.07     12.68 o 
   7   6  10      216.50      238.33     19.98 o 
   8   6  10       91.51       92.36     15.38 o 
   9   6  10       40.94       53.82     13.85 o 
  10   6  10       33.37       51.40     14.84 o 
  11   6  10      103.44      100.95     26.35 o 
 -10   7  10       72.13       94.61     20.77 o 
  -9   7  10       33.34       21.20     12.69 o 
  -8   7  10        0.86       -9.94      9.94 o 
  -7   7  10        2.71       11.40     10.69 o 
  -6   7  10        8.20        0.66     11.22 o 
  -5   7  10        0.03       -8.61      8.61 o 
  -4   7  10       47.48       48.84      9.44 o 
  -3   7  10       41.12       60.72     11.03 o 
  -2   7  10       18.56       11.37      8.39 o 
  -1   7  10      290.97      315.97     21.61 o 
   0   7  10      142.63      154.44     16.94 o 
   1   7  10       17.26        0.76      8.67 o 
   2   7  10        2.76        5.13      8.82 o 
   3   7  10       16.06       14.21      9.54 o 
   4   7  10      135.74      146.17     18.33 o 
   5   7  10       46.49       48.04     13.13 o 
   6   7  10       48.95       64.09     15.97 o 
   7   7  10       19.96        5.05     14.04 o 
   8   7  10        0.94        3.96     16.48 o 
  -3   8  10       11.60       12.84      9.62 o 
  -2   8  10       21.00       14.81     15.44 o 
  -1   8  10       83.51       72.52     13.45 o 
   0   8  10        2.53       10.73      9.72 o 
   1   8  10        6.94        6.95      9.96 o 
   2   8  10        0.61        0.03      9.54 o 
 -19   0  11        6.18       10.84     14.13 o 
 -17   0  11       15.48        6.40     13.02 o 
 -15   0  11       28.69        5.83      9.69 o 
 -13   0  11      212.21      191.42     17.27 o 
 -11   0  11      114.70      107.59     11.03 o 
  -9   0  11      786.12      813.58     23.19 o 
  -7   0  11      315.62      305.09     11.82 o 
  -5   0  11      301.79      307.48     10.26 o 
  -3   0  11       62.43       35.59      5.75 o 
  -1   0  11     3638.10     3959.62     57.78 o 
   1   0  11      799.18      829.78     18.33 o 
   3   0  11       79.97       65.33      6.44 o 
   5   0  11      588.43      534.63     15.42 o 
   7   0  11      399.30      400.88     14.42 o 
   9   0  11      855.17      890.89     24.71 o 
  11   0  11      680.32      686.16     22.88 o 
  13   0  11       61.54       61.41     23.50 o 
  15   0  11       93.41      109.61     43.51 o 
  17   0  11       44.26       48.89     32.13 o 
 -19   1  11       32.44       24.73      9.89 o 
 -18   1  11        2.72        2.64      8.80 o 
 -17   1  11       23.31       18.90      8.75 o 
 -16   1  11       34.13       29.45      9.94 o 
 -15   1  11      437.23      414.09     24.07 o 
 -14   1  11        8.95       12.29      7.69 o 
 -13   1  11       51.30       49.77      8.22 o 
 -12   1  11       33.87       26.83      6.30 o 
 -11   1  11        0.11       -1.15      4.56 o 
 -10   1  11       42.22       40.27      5.37 o 
  -9   1  11        4.69       -3.62      3.62 o 
  -8   1  11      149.36      159.59      8.88 o 
  -7   1  11       19.21       20.57      3.61 o 
  -6   1  11      161.45      180.56      6.46 o 
  -5   1  11       58.40       74.20      4.51 o 
  -4   1  11      170.16      186.53      6.22 o 
  -3   1  11      265.17      264.98      7.34 o 
  -2   1  11      264.51      312.48     10.80 o 
  -1   1  11      165.78      161.22      6.53 o 
   0   1  11     1358.27     1430.11     19.41 o 
   1   1  11      109.60      105.01      5.84 o 
   2   1  11       57.99       68.11      5.18 o 
   3   1  11       65.88       76.39      4.00 o 
   4   1  11       57.05       64.55      4.34 o 
   5   1  11      317.63      298.58      7.73 o 
   6   1  11        6.86       13.35      3.54 o 
   7   1  11        0.09       -3.79      3.79 o 
   8   1  11       29.52       25.69      4.79 o 
   9   1  11     1718.32     1753.66     25.74 o 
  10   1  11      122.86      100.89      7.63 o 
  11   1  11      615.74      579.54     14.89 o 
  12   1  11       21.11        5.94      6.22 o 
  13   1  11       55.65       70.87     11.82 o 
  14   1  11        2.74       -1.08      7.07 o 
  15   1  11       33.13       19.15     13.35 o 
  16   1  11       11.59        8.62     13.09 o 
  17   1  11        3.16       -9.57     12.79 o 
 -18   2  11        8.72        6.28      9.54 o 
 -17   2  11       12.18        3.71      8.56 o 
 -16   2  11      119.28      154.43     13.22 o 
 -15   2  11        9.70        7.61      8.68 o 
 -14   2  11      203.24      184.70     12.20 o 
 -13   2  11       15.99       22.73      7.12 o 
 -12   2  11        0.28        1.64      6.13 o 
 -11   2  11       47.80       48.04      6.76 o 
 -10   2  11      110.78      123.03      8.13 o 
  -9   2  11      158.76      162.85      9.85 o 
  -8   2  11       76.03       72.96      5.45 o 
  -7   2  11       76.65       63.13      5.65 o 
  -6   2  11       14.67       18.71      3.86 o 
  -5   2  11      106.05      117.99      6.12 o 
  -4   2  11      329.93      322.35      9.84 o 
  -3   2  11       78.24       71.75      4.69 o 
  -2   2  11     2518.73     2655.22     31.66 o 
  -1   2  11      339.52      355.50     11.84 o 
   0   2  11      284.45      279.68      9.34 o 
   1   2  11      110.22      146.32      7.37 o 
   2   2  11        8.76       13.84      4.34 o 
   3   2  11      266.61      271.42     11.87 o 
   4   2  11        4.74        3.90      3.87 o 
   5   2  11       17.94       13.60      4.35 o 
   6   2  11      600.31      574.34     13.51 o 
   7   2  11       39.08       42.30      5.38 o 
   8   2  11      843.06      853.31     17.10 o 
   9   2  11      905.03      901.64     18.96 o 
  10   2  11      104.34      101.93      8.16 o 
  11   2  11      130.66      110.53      9.44 o 
  12   2  11       24.91       31.83      7.18 o 
  13   2  11       40.79       29.57      8.56 o 
  14   2  11       27.66        4.49      9.17 o 
  15   2  11        7.62        0.03      9.56 o 
  16   2  11       29.11       39.24     11.97 o 
 -17   3  11       68.01       72.17     14.15 o 
 -16   3  11       40.61       15.39     10.20 o 
 -15   3  11        2.84        0.68      6.26 o 
 -14   3  11        0.75       -5.50      6.11 o 
 -13   3  11        7.66        5.97      6.47 o 
 -12   3  11        6.25       13.99      6.18 o 
 -11   3  11        3.73        5.62      5.40 o 
 -10   3  11       12.51       13.39      5.46 o 
  -9   3  11        1.54       -2.03      3.85 o 
  -8   3  11      174.30      167.12     14.51 o 
  -7   3  11      195.58      201.60      9.34 o 
  -6   3  11      138.11      133.07      8.34 o 
  -5   3  11        3.28        0.19      4.24 o 
  -4   3  11      276.96      275.41      9.73 o 
  -3   3  11      269.14      300.17      9.30 o 
  -2   3  11      122.81      139.95      6.23 o 
  -1   3  11      484.95      539.68     13.25 o 
   0   3  11      801.69      851.30     17.20 o 
   1   3  11     1179.16     1202.31     21.33 o 
   2   3  11      336.09      320.90     11.76 o 
   3   3  11      108.23       94.25      7.94 o 
   4   3  11      186.03      199.79      9.15 o 
   5   3  11       69.78       70.66      6.13 o 
   6   3  11      158.39      172.16      8.14 o 
   7   3  11       97.09       87.85      8.48 o 
   8   3  11      250.76      243.70     10.18 o 
   9   3  11      265.19      265.12     12.41 o 
  10   3  11      327.98      338.39     15.56 o 
  11   3  11      152.98      166.12     11.28 o 
  12   3  11        0.21       15.45      8.36 o 
  13   3  11        0.40       -7.43      7.89 o 
  14   3  11        5.10        2.23      9.30 o 
  15   3  11       16.20       15.41     14.12 o 
  16   3  11        1.67       -8.38     10.82 o 
 -16   4  11      122.47      130.15     15.03 o 
 -15   4  11        0.08        3.39      9.36 o 
 -14   4  11       96.40       92.14     12.96 o 
 -13   4  11       87.43      105.55     12.67 o 
 -12   4  11       21.32       22.72      9.12 o 
 -11   4  11       13.88        8.78      6.97 o 
 -10   4  11      105.31      119.92     10.02 o 
  -9   4  11        6.74       19.74      8.37 o 
  -8   4  11        0.97        4.66      5.35 o 
  -7   4  11        2.34       -4.97      4.97 o 
  -6   4  11       64.92       57.84      6.80 o 
  -5   4  11       55.28       53.47      6.63 o 
  -4   4  11       82.78       83.51      9.59 o 
  -3   4  11        0.03        0.56      4.88 o 
  -2   4  11       85.97       96.13      8.01 o 
  -1   4  11      388.48      386.59     14.27 o 
   0   4  11      145.77      160.08     10.14 o 
   1   4  11       33.70       47.19      6.66 o 
   2   4  11       94.45      102.34      8.05 o 
   3   4  11       75.49       75.84      7.58 o 
   4   4  11      145.96      142.58     11.18 o 
   5   4  11      280.16      314.46     15.86 o 
   6   4  11       57.30       52.69      8.73 o 
   7   4  11      134.13      152.46     10.30 o 
   8   4  11      272.43      290.92     16.01 o 
   9   4  11      594.19      578.37     23.04 o 
  10   4  11       79.56       91.77     11.10 o 
  11   4  11       42.42       38.22     12.34 o 
  12   4  11        3.71        6.55     10.55 o 
  13   4  11        1.59       -2.68     10.22 o 
  14   4  11        0.06        7.98     12.04 o 
 -15   5  11       43.46       40.28     11.74 o 
 -14   5  11       38.43       38.06     11.30 o 
 -13   5  11       28.89       25.90     10.19 o 
 -12   5  11       14.19       -1.17      8.60 o 
 -11   5  11        1.86       -3.60      7.84 o 
 -10   5  11       28.80       21.72      8.70 o 
  -9   5  11       20.15        6.45      6.85 o 
  -8   5  11        2.44       11.43      7.61 o 
  -7   5  11       20.39       27.31      8.26 o 
  -6   5  11        0.09       -5.95      5.95 o 
  -5   5  11        0.62       -5.94      5.94 o 
  -4   5  11       49.51       65.30      8.69 o 
  -3   5  11      304.37      326.58     13.27 o 
  -2   5  11        0.57       -5.63      5.63 o 
  -1   5  11      839.97      881.47     22.12 o 
   0   5  11       11.13       10.90      6.84 o 
   1   5  11      233.02      225.95     12.39 o 
   2   5  11      179.75      185.99     11.64 o 
   3   5  11       54.05       53.63      7.60 o 
   4   5  11       19.77       14.05      6.49 o 
   5   5  11        1.60        3.54      5.93 o 
   6   5  11      258.68      264.73     12.23 o 
   7   5  11       95.10      105.85     10.14 o 
   8   5  11      198.39      197.32     22.00 o 
   9   5  11       87.12       84.64     26.34 o 
  10   5  11       77.93       82.06     15.76 o 
  11   5  11      146.82      153.11     19.63 o 
  12   5  11       50.12       34.16     22.86 o 
  13   5  11        1.99        9.59     14.24 o 
 -12   6  11       29.24       23.55     12.96 o 
 -11   6  11        3.40       11.11     11.18 o 
 -10   6  11       68.96       81.82     15.33 o 
  -9   6  11        7.82       23.71     13.52 o 
  -8   6  11        0.54       -9.12      9.12 o 
  -7   6  11        6.96        5.58      7.55 o 
  -6   6  11        0.95       15.21      8.13 o 
  -5   6  11       51.07       41.29      8.50 o 
  -4   6  11        0.03       -1.28      6.43 o 
  -3   6  11       11.15        9.06      6.48 o 
  -2   6  11      186.19      189.32     12.37 o 
  -1   6  11       13.19       -5.40      6.43 o 
   0   6  11       24.29       33.45      7.90 o 
   1   6  11       31.71       28.05      8.00 o 
   2   6  11        0.75        3.35      6.92 o 
   3   6  11       25.11       21.88      7.92 o 
   4   6  11       29.98       19.50      9.17 o 
   5   6  11        6.33       10.93      8.06 o 
   6   6  11      276.91      277.24     16.38 o 
   7   6  11      107.30      126.87     13.29 o 
   8   6  11       18.07       16.45     14.03 o 
   9   6  11      205.87      227.47     22.44 o 
  10   6  11        8.37       13.41     17.03 o 
  11   6  11       50.62       56.14     16.65 o 
  -9   7  11       96.66      125.47     16.89 o 
  -8   7  11       77.24       49.47     14.01 o 
  -7   7  11        7.36       15.49     11.71 o 
  -6   7  11        2.90        8.77     10.94 o 
  -5   7  11       15.34        1.99      8.27 o 
  -4   7  11       45.09       43.24      9.71 o 
  -3   7  11       40.01       32.17      9.27 o 
  -2   7  11        0.15       11.47      8.53 o 
  -1   7  11      161.81      165.46     13.98 o 
   0   7  11        9.99       27.50     10.06 o 
   1   7  11       46.24       47.42     13.84 o 
   2   7  11       12.42       24.22      9.94 o 
   3   7  11        0.33        2.82      9.24 o 
   4   7  11       28.16       19.52      9.52 o 
   5   7  11       13.17       13.49     11.54 o 
   6   7  11       62.08      112.16     29.63 o 
   7   7  11       32.25       23.54     26.73 o 
 -18   0  12      123.73      104.66     19.34 o 
 -16   0  12       56.23       39.78     15.40 o 
 -14   0  12      226.90      154.10     20.17 o 
 -12   0  12       49.56       49.02      9.69 o 
 -10   0  12       12.01        8.66      7.33 o 
  -8   0  12        0.14       -0.60      5.21 o 
  -6   0  12     1812.72     1750.74     28.84 o 
  -4   0  12       18.10       12.33      5.58 o 
  -2   0  12     1701.50     1939.25     33.75 o 
   0   0  12      803.63      855.13     21.23 o 
   2   0  12      451.47      425.36     12.79 o 
   4   0  12      310.16      322.43     18.02 o 
   6   0  12       95.25       77.44      7.91 o 
   8   0  12     1707.69     1621.16     41.71 o 
  10   0  12       42.69       35.75      9.17 o 
  12   0  12       22.77       26.90     13.25 o 
  14   0  12        4.85       29.17     14.43 o 
  16   0  12       98.95      114.32     37.15 o 
 -18   1  12       13.00        5.53      9.95 o 
 -17   1  12        1.35       16.45      9.61 o 
 -16   1  12       26.82       29.91     14.21 o 
 -15   1  12       32.16       32.00      9.81 o 
 -14   1  12      138.54      127.95     16.93 o 
 -13   1  12       96.41       92.52      9.80 o 
 -12   1  12       34.92       30.19      7.32 o 
 -11   1  12        0.00       -2.01      5.57 o 
 -10   1  12       18.99       16.96      4.75 o 
  -9   1  12      176.94      180.95      7.60 o 
  -8   1  12      155.28      129.60      6.63 o 
  -7   1  12        5.19       12.50      3.65 o 
  -6   1  12       60.36       65.67      4.69 o 
  -5   1  12       31.72       38.43      4.00 o 
  -4   1  12      514.38      496.53     10.44 o 
  -3   1  12       18.97       22.54      4.01 o 
  -2   1  12       15.22       16.78      3.67 o 
  -1   1  12       81.09       92.84      5.70 o 
   0   1  12        0.16        3.38      2.95 o 
   1   1  12        2.58       -3.43      3.43 o 
   2   1  12      172.80      191.48      7.68 o 
   3   1  12        5.03       -1.04      2.68 o 
   4   1  12        1.85        6.27      2.98 o 
   5   1  12       26.29       11.70      3.60 o 
   6   1  12      208.81      204.65      8.97 o 
   7   1  12      510.34      514.15     11.13 o 
   8   1  12      146.31      161.86      9.15 o 
   9   1  12      317.31      313.05     11.48 o 
  10   1  12      316.37      322.87     12.96 o 
  11   1  12      192.84      175.62     10.73 o 
  12   1  12      357.53      368.04     15.88 o 
  13   1  12       30.18       25.90      9.29 o 
  14   1  12        1.17       -2.18      9.01 o 
  15   1  12        8.91        5.54     12.12 o 
  16   1  12        0.05      -10.96     10.96 o 
 -18   2  12       11.64       13.98     10.46 o 
 -17   2  12       52.53       25.77     13.53 o 
 -16   2  12        5.20        8.91      8.27 o 
 -15   2  12       29.97       31.20      9.18 o 
 -14   2  12      130.52      113.06     10.80 o 
 -13   2  12       43.89       50.83      8.30 o 
 -12   2  12        6.62        8.11      6.35 o 
 -11   2  12        4.80        5.91      5.50 o 
 -10   2  12       10.18       16.47      5.54 o 
  -9   2  12       31.04       26.44      5.10 o 
  -8   2  12       20.11        9.54      4.89 o 
  -7   2  12        1.13        0.18      4.12 o 
  -6   2  12       89.46       88.39      6.24 o 
  -5   2  12      443.14      433.80     10.22 o 
  -4   2  12      274.58      269.18      7.97 o 
  -3   2  12      296.10      296.07      8.88 o 
  -2   2  12       25.01       26.52      3.99 o 
  -1   2  12       76.13       50.91      5.30 o 
   0   2  12       27.10       36.54      5.35 o 
   1   2  12      283.59      274.02      9.74 o 
   2   2  12      530.45      532.96     12.48 o 
   3   2  12       57.79       53.36      5.79 o 
   4   2  12       41.97       39.63      5.13 o 
   5   2  12       80.50       78.87      6.61 o 
   6   2  12      209.39      202.71      8.86 o 
   7   2  12      100.26       95.20      7.17 o 
   8   2  12      386.12      407.38     13.42 o 
   9   2  12      106.32      101.56      9.05 o 
  10   2  12       49.15       68.87      9.70 o 
  11   2  12       17.58       10.91      7.09 o 
  12   2  12        3.70        6.00      6.64 o 
  13   2  12       29.75       20.71      7.46 o 
  14   2  12       25.80       26.84      9.90 o 
  15   2  12        0.09       -8.79     11.40 o 
  16   2  12       23.05       12.24     14.15 o 
 -17   3  12       21.37       12.64     13.81 o 
 -16   3  12       13.26       11.34      9.79 o 
 -15   3  12       17.22        7.48      9.15 o 
 -14   3  12       16.04        4.89      6.70 o 
 -13   3  12      132.00      118.90     15.52 o 
 -12   3  12       55.12       52.58      7.73 o 
 -11   3  12        0.15        6.46      5.50 o 
 -10   3  12       21.64       14.96      5.17 o 
  -9   3  12       64.36       64.29      6.07 o 
  -8   3  12      113.61       98.61      8.76 o 
  -7   3  12        1.96        2.76      3.45 o 
  -6   3  12      140.21      141.07      8.72 o 
  -5   3  12        1.96        2.43      4.45 o 
  -4   3  12      134.01      135.87      7.15 o 
  -3   3  12       34.38       34.97      6.07 o 
  -2   3  12        2.05       -5.52      5.52 o 
  -1   3  12      680.42      723.05     16.02 o 
   0   3  12       61.18       65.35      6.61 o 
   1   3  12      109.50      114.92      7.92 o 
   2   3  12        0.80       -5.00      5.00 o 
   3   3  12       52.82       47.52      6.91 o 
   4   3  12        1.98       -2.32      4.89 o 
   5   3  12       66.82       76.72      7.12 o 
   6   3  12      323.77      341.08     10.86 o 
   7   3  12      736.65      772.78     16.76 o 
   8   3  12       46.58       43.37      6.65 o 
   9   3  12      398.11      392.08     14.94 o 
  10   3  12      142.09      176.03     11.43 o 
  11   3  12      120.29      120.59     11.62 o 
  12   3  12       43.48       39.51      9.58 o 
  13   3  12       30.19       24.88     10.56 o 
  14   3  12        8.82        8.24     15.38 o 
  15   3  12       36.15       32.08     12.09 o 
 -16   4  12        6.13        6.61     10.06 o 
 -15   4  12       73.07      102.54     24.17 o 
 -14   4  12       16.45       13.20      9.65 o 
 -13   4  12       20.53        3.24      8.61 o 
 -12   4  12        0.43       -4.23      7.52 o 
 -11   4  12       24.25        8.58      7.04 o 
 -10   4  12       32.91       27.01      7.45 o 
  -9   4  12       52.75       55.44      8.18 o 
  -8   4  12        0.28       -1.36      5.43 o 
  -7   4  12      120.36      138.15      9.08 o 
  -6   4  12      368.43      367.88     14.57 o 
  -5   4  12       93.66       91.24      8.78 o 
  -4   4  12      438.61      454.15     14.78 o 
  -3   4  12       15.84       19.35      6.83 o 
  -2   4  12      278.80      272.46     12.60 o 
  -1   4  12       69.77       73.40      8.38 o 
   0   4  12       70.03       72.58      9.54 o 
   1   4  12      395.23      409.34     13.51 o 
   2   4  12       92.73       99.49      8.52 o 
   3   4  12        1.32       -2.18      5.36 o 
   4   4  12      489.37      483.36     15.39 o 
   5   4  12        0.03       -5.43      5.43 o 
   6   4  12       63.52       50.61      7.01 o 
   7   4  12       15.90        9.62      6.73 o 
   8   4  12       81.40       94.32     10.07 o 
   9   4  12      183.36      200.62     14.29 o 
  10   4  12      428.48      440.60     23.57 o 
  11   4  12        4.43       -0.19     10.00 o 
  12   4  12       32.42       37.15     11.75 o 
  13   4  12       57.74       62.93     13.26 o 
  14   4  12       39.02       40.18     12.93 o 
 -14   5  12       53.73       60.24     12.50 o 
 -13   5  12        6.42       -4.25      8.92 o 
 -12   5  12       16.02       18.22      9.50 o 
 -11   5  12        1.61        6.25      8.00 o 
 -10   5  12        0.01       -7.94      8.43 o 
  -9   5  12      326.67      343.41     17.61 o 
  -8   5  12      311.10      330.63     17.07 o 
  -7   5  12       70.35       59.03     10.03 o 
  -6   5  12      130.18      116.48     10.35 o 
  -5   5  12       54.25       59.88      8.72 o 
  -4   5  12       11.26        3.90      6.31 o 
  -3   5  12       47.47       33.28      7.04 o 
  -2   5  12       63.09       74.77      8.86 o 
  -1   5  12      341.90      359.27     15.06 o 
   0   5  12      105.58      111.12     10.11 o 
   1   5  12      115.89      134.82     10.82 o 
   2   5  12      119.23      143.65     11.13 o 
   3   5  12        0.85       -0.82      6.47 o 
   4   5  12       42.94       41.32      7.76 o 
   5   5  12       54.10       56.60      7.75 o 
   6   5  12       52.62       47.63      7.74 o 
   7   5  12       10.30       15.80      7.64 o 
   8   5  12      109.11       86.51     12.32 o 
   9   5  12        0.04       -4.42     11.91 o 
  10   5  12        8.08       13.76     12.52 o 
  11   5  12       64.96       64.57     16.22 o 
  12   5  12       12.17       21.40     14.52 o 
 -12   6  12        0.48       -4.33     11.65 o 
 -11   6  12        9.34      -13.63     15.00 o 
 -10   6  12        2.15        6.22     10.98 o 
  -9   6  12       49.96       56.67     13.45 o 
  -8   6  12       90.08      100.47     17.27 o 
  -7   6  12       90.38       83.50     11.67 o 
  -6   6  12       45.70       46.21     10.45 o 
  -5   6  12       17.24        4.58      7.18 o 
  -4   6  12       53.46       45.83      9.05 o 
  -3   6  12        1.26        0.91      6.63 o 
  -2   6  12       35.02       39.35      8.36 o 
  -1   6  12        5.91       -0.01      6.84 o 
   0   6  12        1.47       -4.05      6.74 o 
   1   6  12       69.86       47.30      9.14 o 
   2   6  12       40.66       40.62      9.23 o 
   3   6  12        0.65       12.36      9.05 o 
   4   6  12        6.61       -1.97      9.78 o 
   5   6  12       63.86       61.17     10.48 o 
   6   6  12        8.84       16.42     10.25 o 
   7   6  12       48.44       64.18     13.88 o 
   8   6  12       30.66       29.59     14.27 o 
   9   6  12        6.49       10.64     13.71 o 
  10   6  12       73.48       39.70     15.61 o 
  -8   7  12       17.32       29.24     12.67 o 
  -7   7  12        0.45      -11.02     11.02 o 
  -6   7  12       48.48       56.46     13.48 o 
  -5   7  12        8.91       16.05     10.03 o 
  -4   7  12        6.32        8.37     10.00 o 
  -3   7  12      195.42      185.07     18.02 o 
  -2   7  12       43.76       38.58     11.24 o 
  -1   7  12        0.44       -5.51      9.51 o 
   0   7  12       66.54       64.06     16.01 o 
   1   7  12        8.28        3.53      9.60 o 
   2   7  12       85.43       96.61     14.02 o 
   3   7  12      168.98      181.60     17.06 o 
   4   7  12        6.81        8.89      9.52 o 
   5   7  12      184.14      169.55     15.75 o 
   6   7  12       28.31       49.54     16.30 o 
 -17   0  13      126.36      139.72     34.39 o 
 -15   0  13       25.24       15.29     17.39 o 
 -13   0  13      148.30      131.35     18.90 o 
 -11   0  13       51.49       62.17     10.23 o 
  -9   0  13       20.23       17.90      7.79 o 
  -7   0  13     1372.37     1352.67     25.14 o 
  -5   0  13       54.09       58.63      6.67 o 
  -3   0  13       63.03       75.44      7.46 o 
  -1   0  13      183.82      184.56     12.07 o 
   1   0  13      267.71      244.60     10.81 o 
   3   0  13      186.83      163.54      8.79 o 
   5   0  13      361.21      363.89     13.78 o 
   7   0  13      260.68      266.35     13.36 o 
   9   0  13      149.03      136.20     11.47 o 
  11   0  13       41.57       55.80     19.87 o 
  13   0  13        1.13       12.78     25.70 o 
  15   0  13        6.33      -17.88     17.88 o 
 -18   1  13        2.22       11.89      9.83 o 
 -17   1  13        1.12       10.28     10.00 o 
 -16   1  13       77.10       90.14     16.26 o 
 -15   1  13       26.27       21.26      8.86 o 
 -14   1  13        3.64       -0.45      7.27 o 
 -13   1  13       23.49       24.54      8.66 o 
 -12   1  13        1.05       -3.11      6.33 o 
 -11   1  13        2.02        2.31      6.05 o 
 -10   1  13      154.16      158.75      8.29 o 
  -9   1  13      683.46      710.44     14.16 o 
  -8   1  13      336.65      323.08     10.00 o 
  -7   1  13      483.15      488.36     10.42 o 
  -6   1  13       10.02        6.19      3.63 o 
  -5   1  13      117.58      126.79      5.67 o 
  -4   1  13      102.85      105.39      5.89 o 
  -3   1  13       13.39       16.25      3.89 o 
  -2   1  13       56.17       60.83      5.22 o 
  -1   1  13      426.45      486.42     10.39 o 
   0   1  13      308.83      277.66      8.01 o 
   1   1  13      120.86      127.51      6.88 o 
   2   1  13       37.09       40.91      5.13 o 
   3   1  13       17.94        9.63      4.06 o 
   4   1  13      118.06      105.99      6.35 o 
   5   1  13       25.69       25.77      4.92 o 
   6   1  13        3.32        9.15      4.73 o 
   7   1  13     1182.34     1158.22     19.66 o 
   8   1  13      102.95      102.42      7.71 o 
   9   1  13       81.00       73.17      8.16 o 
  10   1  13        7.68       -2.29      6.63 o 
  11   1  13      127.94      121.59     10.51 o 
  12   1  13        5.52        3.59      8.00 o 
  13   1  13       53.56       65.96     12.38 o 
  14   1  13        0.91      -10.86     11.71 o 
  15   1  13       12.79       12.57     12.72 o 
  16   1  13        4.86        5.29     19.21 o 
 -17   2  13      159.87      169.97     17.80 o 
 -16   2  13       21.36       -2.58     11.11 o 
 -15   2  13       10.08        0.69      8.09 o 
 -14   2  13        0.10       -0.02      6.98 o 
 -13   2  13       14.07       12.61      7.28 o 
 -12   2  13        0.12        2.01      6.48 o 
 -11   2  13       17.61        9.29      5.43 o 
 -10   2  13       41.87       29.91      6.04 o 
  -9   2  13       65.26       58.96      7.34 o 
  -8   2  13       48.16       58.29      6.53 o 
  -7   2  13        2.77       -2.17      4.58 o 
  -6   2  13     2605.98     2498.67     34.42 o 
  -5   2  13       97.71       78.65      5.80 o 
  -4   2  13      284.27      281.68      8.09 o 
  -3   2  13       68.42       79.10      5.60 o 
  -2   2  13      574.63      562.52     13.66 o 
  -1   2  13        5.16        5.94      4.44 o 
   0   2  13       10.38        1.51      4.39 o 
   1   2  13      107.21       96.01      7.03 o 
   2   2  13        0.28       -4.67      4.67 o 
   3   2  13       29.29       24.68      5.71 o 
   4   2  13        0.67        0.72      4.38 o 
   5   2  13      228.47      203.38      9.47 o 
   6   2  13     2769.79     2643.88     37.48 o 
   7   2  13       70.22       61.72      7.62 o 
   8   2  13      204.09      219.00     10.77 o 
   9   2  13       29.03       32.59      7.28 o 
  10   2  13      127.12      140.73     11.63 o 
  11   2  13       48.27       53.89      9.54 o 
  12   2  13        3.50        7.20      8.05 o 
  13   2  13       34.60       31.22     10.69 o 
  14   2  13        0.03       -5.33      9.96 o 
  15   2  13        5.38        2.11     16.53 o 
 -17   3  13        7.54       13.59     11.66 o 
 -16   3  13      251.36      261.40     18.77 o 
 -15   3  13       65.92       69.97      9.06 o 
 -14   3  13       37.09       32.06      7.83 o 
 -13   3  13       12.41        5.47      6.45 o 
 -12   3  13       20.29       14.86      6.56 o 
 -11   3  13       18.48       20.80      7.71 o 
 -10   3  13       66.19       71.80      7.48 o 
  -9   3  13      832.00      829.51     17.76 o 
  -8   3  13      501.59      530.78     16.09 o 
  -7   3  13      163.79      161.24     10.92 o 
  -6   3  13       95.06      115.97      7.77 o 
  -5   3  13        2.52       -1.62      3.60 o 
  -4   3  13      172.63      186.65     10.01 o 
  -3   3  13      151.15      139.25      9.63 o 
  -2   3  13       71.92       70.44      7.84 o 
  -1   3  13       84.52       83.29      7.23 o 
   0   3  13      498.64      517.03     14.21 o 
   1   3  13       56.29       51.59      6.71 o 
   2   3  13      207.23      196.61     10.88 o 
   3   3  13      376.52      372.50     13.58 o 
   4   3  13        0.99       -2.29      5.13 o 
   5   3  13        0.99       -4.82      4.82 o 
   6   3  13       25.15       29.49      6.08 o 
   7   3  13      268.09      286.79     14.15 o 
   8   3  13       11.19       -0.25      6.18 o 
   9   3  13       10.60        2.71      8.31 o 
  10   3  13        3.98        5.92      7.09 o 
  11   3  13        8.80       18.57      7.37 o 
  12   3  13        1.42       11.19      9.58 o 
  13   3  13        8.87        1.43      9.99 o 
  14   3  13       20.65       10.87     12.02 o 
 -15   4  13        0.84       -7.52      9.28 o 
 -14   4  13       46.02       60.01     12.22 o 
 -13   4  13        9.83        3.24      9.60 o 
 -12   4  13        0.41       -5.40      8.57 o 
 -11   4  13        7.85       16.95      7.40 o 
 -10   4  13       21.41       26.02      7.68 o 
  -9   4  13      115.57      108.03     10.09 o 
  -8   4  13       51.28       75.82      9.08 o 
  -7   4  13      782.20      708.49     20.09 o 
  -6   4  13       31.21       37.34      7.60 o 
  -5   4  13      101.68      128.97     10.40 o 
  -4   4  13        0.30       -2.06      5.45 o 
  -3   4  13      447.21      445.58     15.86 o 
  -2   4  13        7.15        3.74      5.85 o 
  -1   4  13       77.59       64.72      8.51 o 
   0   4  13       73.76       75.49      8.76 o 
   1   4  13      761.15      792.38     21.67 o 
   2   4  13       91.65      112.83     10.07 o 
   3   4  13       31.94       14.96      6.10 o 
   4   4  13      242.56      256.54     12.76 o 
   5   4  13     1240.85     1272.65     27.51 o 
   6   4  13      437.49      448.77     14.47 o 
   7   4  13      185.24      202.27     11.11 o 
   8   4  13        0.44        3.56      6.23 o 
   9   4  13       21.56       17.38      8.50 o 
  10   4  13       24.56       23.13      8.85 o 
  11   4  13        4.39        3.32     10.28 o 
  12   4  13        2.77       14.70     11.79 o 
  13   4  13       27.27       42.58     12.73 o 
 -14   5  13       20.33       25.28     13.00 o 
 -13   5  13        0.82        6.54     12.29 o 
 -12   5  13       18.59       13.96     12.91 o 
 -11   5  13       25.37       14.61     10.31 o 
 -10   5  13       89.55      106.09     14.30 o 
  -9   5  13      653.99      709.78     24.75 o 
  -8   5  13       34.83       19.05      8.44 o 
  -7   5  13        3.68       -6.75      6.75 o 
  -6   5  13        6.80        9.69      6.95 o 
  -5   5  13      214.69      223.60     12.57 o 
  -4   5  13        3.96        0.09      6.00 o 
  -3   5  13      367.79      369.80     15.82 o 
  -2   5  13       12.97        0.68      6.51 o 
  -1   5  13       63.06       59.14      8.73 o 
   0   5  13      111.17      130.33     10.94 o 
   1   5  13      246.51      287.46     18.19 o 
   2   5  13       53.14       61.63      9.08 o 
   3   5  13      205.15      197.96     12.98 o 
   4   5  13      198.41      213.11     13.57 o 
   5   5  13      215.76      200.72     11.43 o 
   6   5  13      257.37      251.52     22.09 o 
   7   5  13      433.18      444.33     17.73 o 
   8   5  13      659.63      725.49     26.04 o 
   9   5  13       13.31        6.08     12.40 o 
  10   5  13       45.17       41.50     14.61 o 
  11   5  13       52.00       62.19     16.78 o 
  12   5  13        6.81        2.92     14.57 o 
 -11   6  13        0.02        0.39     12.55 o 
 -10   6  13       10.97       10.38     11.98 o 
  -9   6  13       16.49       18.58     11.76 o 
  -8   6  13       95.43      113.00     15.82 o 
  -7   6  13       31.06        8.08     10.44 o 
  -6   6  13      631.09      562.44     22.66 o 
  -5   6  13        0.55       -2.83      7.61 o 
  -4   6  13       58.79       74.54     10.42 o 
  -3   6  13      177.75      156.56     15.53 o 
  -2   6  13      212.34      212.02     13.81 o 
  -1   6  13       13.75       13.41      7.70 o 
   0   6  13       37.64       25.94     10.03 o 
   1   6  13      189.92      167.78     13.77 o 
   2   6  13      207.43      244.52     16.85 o 
   3   6  13      100.92      104.14     12.78 o 
   4   6  13      211.86      199.26     17.05 o 
   5   6  13       62.15       62.26     11.71 o 
   6   6  13      325.36      378.77     28.56 o 
   7   6  13      353.56      343.26     22.81 o 
   8   6  13       91.11      114.14     24.33 o 
   9   6  13       90.10       88.19     18.34 o 
  -7   7  13        1.63       -3.39     10.93 o 
  -6   7  13        0.01        1.42     10.21 o 
  -5   7  13       47.32       47.79     13.24 o 
  -4   7  13        0.01      -10.01     10.01 o 
  -3   7  13       48.30       56.93     12.38 o 
  -2   7  13       99.85      103.55     19.49 o 
  -1   7  13       36.01       28.22     11.35 o 
   0   7  13       49.01       30.54     11.53 o 
   1   7  13       46.53       33.75     12.78 o 
   2   7  13        1.07        6.96     11.46 o 
   3   7  13       81.39       66.11     19.26 o 
   4   7  13       11.19        9.04      9.98 o 
   5   7  13      214.53      240.31     18.29 o 
 -16   0  14      131.72      131.72     19.39 o 
 -14   0  14      141.29      124.37     27.73 o 
 -12   0  14       58.10       57.91     13.52 o 
 -10   0  14        3.47       11.37      7.80 o 
  -8   0  14       12.05       -2.31      6.17 o 
  -6   0  14     3995.61     3853.18     54.97 o 
  -4   0  14        6.92        3.46      5.50 o 
  -2   0  14      286.26      292.51     12.38 o 
   0   0  14      312.55      283.72     12.05 o 
   2   0  14      202.52      211.88     14.06 o 
   4   0  14      289.93      286.03     11.62 o 
   6   0  14     3751.70     3848.29     61.56 o 
   8   0  14      282.27      262.80     16.63 o 
  10   0  14       17.68        9.18     13.14 o 
  12   0  14       48.26       44.44     19.66 o 
  14   0  14        0.04       26.33     26.68 o 
 -17   1  14       12.11       20.98     14.24 o 
 -16   1  14       61.94       54.26     11.53 o 
 -15   1  14        0.43       -7.71      8.22 o 
 -14   1  14      108.99      117.73     12.67 o 
 -13   1  14       10.23       -1.47      7.86 o 
 -12   1  14      115.35      125.20     10.48 o 
 -11   1  14        6.21        9.26      6.69 o 
 -10   1  14      588.01      527.33     18.84 o 
  -9   1  14      973.06      886.71     21.75 o 
  -8   1  14     1578.51     1587.63     22.90 o 
  -7   1  14      550.87      540.21     12.56 o 
  -6   1  14      330.47      335.59      8.71 o 
  -5   1  14      142.75      133.12      6.35 o 
  -4   1  14        1.94       -3.51      3.77 o 
  -3   1  14        0.00        2.66      4.11 o 
  -2   1  14      560.54      591.36     12.07 o 
  -1   1  14       17.13       27.42      4.88 o 
   0   1  14      229.78      231.44      9.39 o 
   1   1  14       72.89       55.48      5.80 o 
   2   1  14       35.05       21.34      4.96 o 
   3   1  14      102.80      104.42      8.22 o 
   4   1  14       23.53       23.25      4.89 o 
   5   1  14       11.56       11.60      4.81 o 
   6   1  14     1076.99     1062.50     19.71 o 
   7   1  14      430.37      415.90     12.55 o 
   8   1  14       33.81       26.53      6.10 o 
   9   1  14      340.85      320.40     13.83 o 
  10   1  14        6.94       -2.49      6.27 o 
  11   1  14       18.47       14.80      8.63 o 
  12   1  14      103.29      107.96     12.35 o 
  13   1  14        0.98       -4.28     10.67 o 
  14   1  14        0.42        6.79     13.39 o 
  15   1  14        7.40        0.55     17.81 o 
 -17   2  14        7.06        4.78      9.88 o 
 -16   2  14       56.86       80.34     11.65 o 
 -15   2  14       16.17       34.90      9.68 o 
 -14   2  14       10.64       -1.62      6.73 o 
 -13   2  14        8.54        0.44      6.91 o 
 -12   2  14        4.21        4.72      6.73 o 
 -11   2  14        0.79        0.16      5.26 o 
 -10   2  14       15.86       13.33      6.21 o 
  -9   2  14       42.94       40.21      8.32 o 
  -8   2  14       25.77       32.34      7.21 o 
  -7   2  14     2774.55     2673.21     37.10 o 
  -6   2  14       26.00       11.45      4.97 o 
  -5   2  14      183.86      202.86      9.74 o 
  -4   2  14       63.36       62.33      6.33 o 
  -3   2  14      389.88      424.25     13.90 o 
  -2   2  14        0.01       -4.12      4.54 o 
  -1   2  14      296.15      268.68     10.41 o 
   0   2  14      500.63      490.07     14.23 o 
   1   2  14      395.02      398.56     14.16 o 
   2   2  14        0.05        0.69      4.79 o 
   3   2  14       40.42       34.31      6.16 o 
   4   2  14        2.66        2.61      4.91 o 
   5   2  14     1721.92     1783.86     27.24 o 
   6   2  14      306.21      316.94     11.34 o 
   7   2  14        6.29        9.34      6.13 o 
   8   2  14       48.70       56.07      8.66 o 
   9   2  14       34.56       41.91      8.07 o 
  10   2  14       98.83      110.65     11.05 o 
  11   2  14        0.31       -0.32      9.29 o 
  12   2  14       15.34        6.74      8.44 o 
  13   2  14        1.70       -4.07      9.50 o 
  14   2  14       38.41       44.34     14.68 o 
  15   2  14       31.16       32.32     14.84 o 
 -16   3  14        1.80        6.94     12.31 o 
 -15   3  14        9.19        7.97      9.39 o 
 -14   3  14        0.53       -0.99      6.79 o 
 -13   3  14        4.72        5.34      8.55 o 
 -12   3  14       14.46       14.33      6.83 o 
 -11   3  14       26.52       15.88      6.39 o 
 -10   3  14       29.13       35.22      7.11 o 
  -9   3  14      813.27      787.99     20.00 o 
  -8   3  14      305.23      313.81     16.98 o 
  -7   3  14     1055.23     1012.73     28.26 o 
  -6   3  14        5.91        0.72      4.71 o 
  -5   3  14      274.50      282.67      9.85 o 
  -4   3  14       61.79       53.81      6.31 o 
  -3   3  14        0.54        6.09      5.79 o 
  -2   3  14        3.01       -4.01      5.24 o 
  -1   3  14        9.45        9.37      6.06 o 
   0   3  14      222.26      233.95     10.60 o 
   1   3  14      407.17      365.18     15.10 o 
   2   3  14     1012.02     1015.79     22.36 o 
   3   3  14      149.78      152.48      9.43 o 
   4   3  14       48.03       50.98      6.71 o 
   5   3  14       15.01        8.41      5.68 o 
   6   3  14       16.13        7.75      5.87 o 
   7   3  14      649.29      655.08     17.63 o 
   8   3  14      465.84      495.78     18.64 o 
   9   3  14      485.71      440.90     23.92 o 
  10   3  14       47.62       36.13      9.42 o 
  11   3  14        5.92        7.59      9.03 o 
  12   3  14       31.51       50.59     20.73 o 
  13   3  14       10.63        4.71     12.60 o 
  14   3  14        5.21       -2.14     13.73 o 
 -15   4  14        1.68       -0.38      9.93 o 
 -14   4  14        5.40       22.44     10.14 o 
 -13   4  14        0.59        3.09      9.07 o 
 -12   4  14        5.56        0.72     10.41 o 
 -11   4  14       12.28        6.10      7.90 o 
 -10   4  14        0.04       -7.07      7.07 o 
  -9   4  14      143.51      147.16     12.77 o 
  -8   4  14       25.29       44.14      8.26 o 
  -7   4  14      236.49      237.23     13.33 o 
  -6   4  14     1478.62     1545.78     31.17 o 
  -5   4  14       10.04       12.52      6.37 o 
  -4   4  14      105.65      111.22     12.99 o 
  -3   4  14       29.20       33.64     13.34 o 
  -2   4  14      289.22      315.35     14.26 o 
  -1   4  14       31.78       32.94      7.76 o 
   0   4  14      645.96      671.79     19.58 o 
   1   4  14        6.57       18.47      6.89 o 
   2   4  14       35.48       40.63      7.74 o 
   3   4  14       71.56       63.61      8.03 o 
   4   4  14       15.96       19.03      7.09 o 
   5   4  14       10.53        6.07      6.27 o 
   6   4  14      322.71      364.25     13.43 o 
   7   4  14        7.31       13.04      7.43 o 
   8   4  14       17.10       12.56      8.43 o 
   9   4  14       32.87       53.79     10.82 o 
  10   4  14      149.94      142.77     13.73 o 
  11   4  14        0.06       13.18     10.74 o 
  12   4  14        1.26       -9.86      9.86 o 
  13   4  14        4.26       13.02     11.82 o 
 -13   5  14       20.60       17.08     12.47 o 
 -12   5  14        0.00       -9.59     10.54 o 
 -11   5  14        1.15       -1.21      9.87 o 
 -10   5  14        0.82        0.43      8.81 o 
  -9   5  14      187.73      202.75     15.20 o 
  -8   5  14      434.25      430.97     19.90 o 
  -7   5  14       36.03       19.06      8.85 o 
  -6   5  14        6.18        2.39      6.39 o 
  -5   5  14       16.13        9.12      6.76 o 
  -4   5  14       12.88        3.95      6.61 o 
  -3   5  14        9.47        6.06      7.17 o 
  -2   5  14       29.52       33.79      8.43 o 
  -1   5  14       97.17       99.64     10.25 o 
   0   5  14       55.67       52.26      8.80 o 
   1   5  14      311.10      334.16     24.64 o 
   2   5  14      735.05      788.92     22.73 o 
   3   5  14        0.01       -6.52      6.52 o 
   4   5  14        7.64       -2.12      8.51 o 
   5   5  14      176.08      193.56     15.94 o 
   6   5  14      254.52      288.67     15.16 o 
   7   5  14        8.69       24.11      9.14 o 
   8   5  14       59.59       75.87     11.63 o 
   9   5  14        5.98        3.75     11.01 o 
  10   5  14      110.90      122.93     23.51 o 
  11   5  14        4.38       -3.90     12.06 o 
 -10   6  14       34.40       30.89     17.35 o 
  -9   6  14        8.80        8.48     11.32 o 
  -8   6  14       24.81       13.24     11.00 o 
  -7   6  14      263.82      328.16     24.60 o 
  -6   6  14       50.36       27.95     10.83 o 
  -5   6  14        5.54        8.75      9.31 o 
  -4   6  14       26.27       42.13     10.98 o 
  -3   6  14       12.02       17.97      9.40 o 
  -2   6  14      195.26      187.47     17.58 o 
  -1   6  14        2.89        1.50      8.16 o 
   0   6  14      171.57      181.63     19.92 o 
   1   6  14        8.43       15.86     10.47 o 
   2   6  14       53.02       35.75     14.22 o 
   3   6  14       58.85       49.40     12.39 o 
   4   6  14       42.00       51.17     12.23 o 
   5   6  14      339.51      350.60     19.84 o 
   6   6  14       17.92       28.22     10.66 o 
   7   6  14       17.56       15.78     10.56 o 
   8   6  14        7.29       -6.77     16.02 o 
  -6   7  14        5.81        1.06     10.48 o 
  -5   7  14      231.23      267.57     19.64 o 
  -4   7  14        0.85       -3.48     10.56 o 
  -3   7  14       23.82       26.96     12.10 o 
  -2   7  14       26.90       34.14     12.27 o 
  -1   7  14        8.96       11.91     11.26 o 
   0   7  14        0.69       11.87     12.31 o 
   1   7  14       63.33       51.34     13.14 o 
   2   7  14       20.87       21.62     16.70 o 
   3   7  14        0.13        5.70     11.12 o 
 -17   0  15       10.83       10.15     14.19 o 
 -15   0  15        4.32       10.69     18.50 o 
 -13   0  15       20.70       40.29     20.74 o 
 -11   0  15        2.71       17.02      9.05 o 
  -9   0  15        0.25       -6.41      6.41 o 
  -7   0  15     3094.79     2923.92     45.38 o 
  -5   0  15      605.90      651.02     17.35 o 
  -3   0  15     1983.15     1945.08     36.38 o 
  -1   0  15      418.16      384.82     14.35 o 
   1   0  15       21.01       21.52      6.34 o 
   3   0  15        4.34       20.85      7.10 o 
   5   0  15     3782.97     3719.46     62.64 o 
   7   0  15       17.03       31.89      9.71 o 
   9   0  15        0.45       -1.74      9.56 o 
  11   0  15      237.94      270.45     27.35 o 
  13   0  15        0.99      -10.20     24.30 o 
  15   0  15      108.14      125.49     39.11 o 
 -17   1  15       24.86       31.01     15.93 o 
 -16   1  15       37.38       59.76     13.09 o 
 -15   1  15       14.83       27.91     10.50 o 
 -14   1  15        0.74       -2.33     11.12 o 
 -13   1  15        6.69       17.39      8.99 o 
 -12   1  15        8.87        6.88      7.05 o 
 -11   1  15        9.11       17.08      6.94 o 
 -10   1  15      244.63      233.40     11.37 o 
  -9   1  15       90.53      103.66     12.36 o 
  -8   1  15      800.03      845.18     16.31 o 
  -7   1  15       85.19       89.99      7.01 o 
  -6   1  15      349.61      362.21     10.49 o 
  -5   1  15       27.75       29.66      5.03 o 
  -4   1  15      370.60      370.05     10.91 o 
  -3   1  15      223.89      231.27      8.05 o 
  -2   1  15      181.81      184.59      8.50 o 
  -1   1  15     2703.49     2531.43     33.41 o 
   0   1  15      821.14      805.12     16.25 o 
   1   1  15       70.17       75.15      6.57 o 
   2   1  15       83.67       85.05      6.82 o 
   3   1  15      369.18      354.91     10.51 o 
   4   1  15      408.06      385.23     14.65 o 
   5   1  15      520.46      495.45     13.65 o 
   6   1  15      575.85      607.83     18.93 o 
   7   1  15        9.79       30.87      8.04 o 
   8   1  15       10.65        6.37      6.05 o 
   9   1  15       72.16       61.22      7.99 o 
  10   1  15       17.77        7.73      7.93 o 
  11   1  15        0.01       -8.69      8.69 o 
  12   1  15        4.07       32.51     11.98 o 
  13   1  15        0.01       -0.07     12.68 o 
  14   1  15        0.19       15.97     22.01 o 
  15   1  15       14.02       10.94     21.09 o 
 -16   2  15       29.70       31.32     10.01 o 
 -15   2  15       14.32       20.36     11.01 o 
 -14   2  15       59.94       46.51     10.23 o 
 -13   2  15       12.50       17.65      7.62 o 
 -12   2  15       65.30       47.91      8.49 o 
 -11   2  15       17.88        7.55      5.99 o 
 -10   2  15        0.03        0.75      5.68 o 
  -9   2  15       12.81        7.25      6.06 o 
  -8   2  15      501.18      486.89     14.20 o 
  -7   2  15      310.51      343.93     11.40 o 
  -6   2  15      384.36      381.83     12.97 o 
  -5   2  15        8.57       10.45      6.07 o 
  -4   2  15      326.06      319.20     12.80 o 
  -3   2  15      654.86      639.69     15.51 o 
  -2   2  15      198.37      181.65      9.47 o 
  -1   2  15       59.93       58.61      7.28 o 
   0   2  15      216.95      227.01     10.25 o 
   1   2  15      231.33      251.97     10.87 o 
   2   2  15        2.68       -4.57      4.99 o 
   3   2  15        1.78        1.06      5.29 o 
   4   2  15      494.81      480.89     13.50 o 
   5   2  15        8.87       -3.02      5.16 o 
   6   2  15     2061.80     2072.36     31.01 o 
   7   2  15       56.86       61.56      7.89 o 
   8   2  15      121.94       84.49      8.53 o 
   9   2  15       11.57        9.59      6.50 o 
  10   2  15       41.60       37.15     12.58 o 
  11   2  15       29.88       28.57      9.25 o 
  12   2  15        3.44       -9.44      9.44 o 
  13   2  15        8.98       15.22     11.06 o 
  14   2  15        4.25       -3.69     19.45 o 
 -15   3  15        3.96       -7.47      8.40 o 
 -14   3  15        0.11       -3.03      6.94 o 
 -13   3  15        0.21       -3.11      6.65 o 
 -12   3  15       21.81       24.09      7.44 o 
 -11   3  15      106.25      114.84     12.36 o 
 -10   3  15      256.22      255.18     13.01 o 
  -9   3  15      819.44      731.35     18.37 o 
  -8   3  15      551.99      614.41     16.74 o 
  -7   3  15      144.93      167.49      8.91 o 
  -6   3  15      711.59      663.71     15.03 o 
  -5   3  15       43.54       42.04      5.64 o 
  -4   3  15      330.25      348.11     19.28 o 
  -3   3  15       47.60       39.63      7.98 o 
  -2   3  15      177.68      167.19     10.95 o 
  -1   3  15      975.85      941.24     22.38 o 
   0   3  15     1181.10     1179.12     23.10 o 
   1   3  15      120.28      118.28      8.91 o 
   2   3  15        5.53        6.60      6.29 o 
   3   3  15      226.71      234.51     11.19 o 
   4   3  15      684.62      664.26     16.61 o 
   5   3  15      326.54      348.78     12.71 o 
   6   3  15     1009.99     1004.63     23.62 o 
   7   3  15      156.08      149.33     10.39 o 
   8   3  15        9.73       -1.02      6.87 o 
   9   3  15       12.48        8.80      8.15 o 
  10   3  15       55.46       60.31     11.09 o 
  11   3  15       58.28       49.85     14.52 o 
  12   3  15        2.88       13.44     13.82 o 
  13   3  15        1.78       17.36     19.03 o 
 -14   4  15        2.80      -11.07     11.07 o 
 -13   4  15        0.10        7.98     11.61 o 
 -12   4  15        7.63        2.50      9.59 o 
 -11   4  15       59.21       40.74     10.14 o 
 -10   4  15        0.60       11.62      8.24 o 
  -9   4  15        2.95       10.19      8.13 o 
  -8   4  15       58.82       59.01      9.07 o 
  -7   4  15      581.45      609.18     20.11 o 
  -6   4  15        1.50        8.12      6.42 o 
  -5   4  15       34.89       35.51      7.40 o 
  -4   4  15        9.02       16.25      7.12 o 
  -3   4  15       85.90       96.93     10.04 o 
  -2   4  15        3.27       -1.04      6.27 o 
  -1   4  15        2.30       -6.07      6.07 o 
   0   4  15      323.91      349.37     15.24 o 
   1   4  15      563.95      580.52     18.96 o 
   2   4  15      172.45      172.88     11.99 o 
   3   4  15       30.59       34.72      8.85 o 
   4   4  15        6.68        8.87      6.66 o 
   5   4  15     2885.22     2993.80     47.04 o 
   6   4  15       17.38       17.65      7.37 o 
   7   4  15       23.17       19.03      8.32 o 
   8   4  15       45.40       36.74     13.76 o 
   9   4  15      112.20       91.72     14.39 o 
  10   4  15        1.03        3.53     10.06 o 
  11   4  15       11.01       10.42     18.61 o 
  12   4  15       11.18       13.79     14.09 o 
 -12   5  15       10.30       -5.61     11.81 o 
 -11   5  15       39.68       38.81     13.92 o 
 -10   5  15       23.30       33.46     10.17 o 
  -9   5  15      452.63      491.04     22.13 o 
  -8   5  15      257.43      238.83     16.57 o 
  -7   5  15       60.89       54.54      9.77 o 
  -6   5  15       68.68       78.04      9.78 o 
  -5   5  15       43.76       33.86      8.00 o 
  -4   5  15       13.01       16.75      7.83 o 
  -3   5  15        7.30       -2.78      6.95 o 
  -2   5  15        2.06        3.18      6.75 o 
  -1   5  15       89.99       92.28     10.26 o 
   0   5  15       10.20       12.94      7.67 o 
   1   5  15       38.90       41.06      9.19 o 
   2   5  15      244.05      256.23     15.72 o 
   3   5  15       79.96       76.09     12.21 o 
   4   5  15       11.40        4.45      9.16 o 
   5   5  15        0.06       -2.41      7.87 o 
   6   5  15        1.52       -7.94      7.94 o 
   7   5  15      120.39      114.26     12.47 o 
   8   5  15      137.74      134.61     14.43 o 
   9   5  15        2.72       -3.63     10.83 o 
  10   5  15        9.20        4.37     13.32 o 
  -9   6  15       19.65       23.12     13.04 o 
  -8   6  15       46.31       41.17     16.16 o 
  -7   6  15      163.41      198.21     17.72 o 
  -6   6  15      144.53      154.22     15.65 o 
  -5   6  15       50.19       69.33     13.91 o 
  -4   6  15       68.75       88.76     12.97 o 
  -3   6  15       53.65       66.66     14.02 o 
  -2   6  15       24.27       26.59     11.43 o 
  -1   6  15        0.24       -9.87     13.12 o 
   0   6  15       74.34       69.35     13.02 o 
   1   6  15       70.69       52.62     13.89 o 
   2   6  15       72.88       60.94     13.01 o 
   3   6  15        4.54       13.76     14.59 o 
   4   6  15      187.66      214.34     17.10 o 
   5   6  15      180.84      188.56     20.50 o 
   6   6  15      379.68      406.05     23.22 o 
   7   6  15        7.09       10.73     10.04 o 
  -3   7  15        0.01        1.23     11.15 o 
  -2   7  15        0.13       -5.71      9.17 o 
  -1   7  15        0.33       24.48     12.84 o 
   0   7  15        2.09       16.17     11.54 o 
   1   7  15       19.97       36.97     12.34 o 
 -16   0  16        0.61       18.92     21.37 o 
 -14   0  16        0.00       -9.36     16.76 o 
 -12   0  16       51.26       20.74     18.02 o 
 -10   0  16      645.82      625.55     18.74 o 
  -8   0  16     1185.53     1160.41     28.01 o 
  -6   0  16      277.29      270.86     12.27 o 
  -4   0  16      117.57      120.91     12.43 o 
  -2   0  16     2538.70     2499.86     44.14 o 
   0   0  16       42.58       43.08      9.25 o 
   2   0  16       21.87       17.43      8.43 o 
   4   0  16      242.94      250.26     16.23 o 
   6   0  16     1634.24     1423.84     38.78 o 
   8   0  16        0.25        8.06      9.09 o 
  10   0  16       14.65       15.75     13.70 o 
  12   0  16       14.29       32.41     26.05 o 
  14   0  16       26.08       18.16     17.76 o 
 -16   1  16        0.01        3.37     10.97 o 
 -15   1  16        9.89       21.09     11.07 o 
 -14   1  16        0.34       10.32     11.02 o 
 -13   1  16        2.48       25.23     10.37 o 
 -12   1  16       21.73       16.08      7.38 o 
 -11   1  16        5.67        0.63      6.85 o 
 -10   1  16      318.38      265.67     12.23 o 
  -9   1  16      269.34      267.80     13.09 o 
  -8   1  16     2118.03     2120.99     33.01 o 
  -7   1  16        0.28        4.79      5.29 o 
  -6   1  16     1230.68     1306.26     20.67 o 
  -5   1  16       70.37       73.66      6.33 o 
  -4   1  16      352.99      345.49     10.85 o 
  -3   1  16       31.58       28.36      5.56 o 
  -2   1  16     1830.56     1873.56     27.72 o 
  -1   1  16        6.37        9.95      4.89 o 
   0   1  16      587.18      549.93     13.88 o 
   1   1  16        9.15        9.04      4.88 o 
   2   1  16       46.32       72.70      7.01 o 
   3   1  16       49.46       46.11      6.27 o 
   4   1  16      283.93      274.53     11.46 o 
   5   1  16       19.30       12.08      5.80 o 
   6   1  16     1445.28     1315.07     26.56 o 
   7   1  16        1.74       -4.99      5.80 o 
   8   1  16      465.54      431.41     16.54 o 
   9   1  16       30.43       28.59      7.88 o 
  10   1  16       24.40       20.67      8.56 o 
  11   1  16       24.16        9.56     12.16 o 
  12   1  16        0.10        3.22     11.37 o 
  13   1  16        0.61       -5.54     12.82 o 
  14   1  16        1.93       -5.22     13.78 o 
 -16   2  16        6.37       14.43     10.53 o 
 -15   2  16       11.09        9.13      9.28 o 
 -14   2  16        4.96       27.13      8.71 o 
 -13   2  16        1.96        3.80      7.29 o 
 -12   2  16       50.10       56.77      9.18 o 
 -11   2  16       72.57       62.66      8.14 o 
 -10   2  16       54.81       48.13      9.21 o 
  -9   2  16      137.34      116.43      9.70 o 
  -8   2  16       68.19       60.25      7.73 o 
  -7   2  16      722.18      722.33     17.83 o 
  -6   2  16      226.32      226.84     11.84 o 
  -5   2  16       49.32       47.91      7.81 o 
  -4   2  16       64.27       64.34      7.98 o 
  -3   2  16      354.99      379.14     16.15 o 
  -2   2  16     1337.40     1293.35     22.45 o 
  -1   2  16     1248.35     1228.18     24.71 o 
   0   2  16       68.62       61.63      7.31 o 
   1   2  16       64.15       69.14      7.57 o 
   2   2  16       70.24       61.19      7.28 o 
   3   2  16       59.03       65.03      7.55 o 
   4   2  16        7.89       -0.53      5.45 o 
   5   2  16     1211.08     1293.49     23.31 o 
   6   2  16      102.58      101.19     12.03 o 
   7   2  16      240.99      253.84     12.23 o 
   8   2  16        1.31       -5.76      5.76 o 
   9   2  16       60.93       58.12      8.31 o 
  10   2  16        0.46       -0.15      7.85 o 
  11   2  16       30.11       33.41     12.52 o 
  12   2  16       12.02       26.02     14.09 o 
  13   2  16       22.59       13.46     14.26 o 
 -15   3  16        7.77        5.25     10.38 o 
 -14   3  16        9.25       10.17      7.52 o 
 -13   3  16        0.78       -5.57      7.88 o 
 -12   3  16       10.15       11.84      7.73 o 
 -11   3  16        3.41       -7.01      7.01 o 
 -10   3  16       51.14       45.16      8.29 o 
  -9   3  16      265.29      271.09     12.21 o 
  -8   3  16       62.51       64.23      7.74 o 
  -7   3  16       37.20       43.00      6.37 o 
  -6   3  16       79.64       79.93      6.78 o 
  -5   3  16       92.00       98.72      8.89 o 
  -4   3  16        1.36        3.40      6.26 o 
  -3   3  16        0.22       -5.89      5.89 o 
  -2   3  16      538.52      555.04     17.97 o 
  -1   3  16        8.28        7.87      6.75 o 
   0   3  16      272.39      285.85     13.61 o 
   1   3  16      143.33      143.97      9.93 o 
   2   3  16      108.25      107.25      8.82 o 
   3   3  16        5.24        7.19      6.06 o 
   4   3  16      253.27      254.97     11.43 o 
   5   3  16       35.12       34.97      6.88 o 
   6   3  16      100.79      108.97      8.96 o 
   7   3  16        8.44       20.17      7.13 o 
   8   3  16       33.11       29.54      9.27 o 
   9   3  16       23.94       18.33      9.42 o 
  10   3  16        2.18       14.32     10.36 o 
  11   3  16       19.02       39.53     16.77 o 
  12   3  16       51.55       35.49     12.44 o 
 -13   4  16       26.04       10.28     12.27 o 
 -12   4  16       40.77       64.03     14.41 o 
 -11   4  16        0.13        0.15      8.57 o 
 -10   4  16      101.15       91.93     12.31 o 
  -9   4  16      130.20      126.72     12.90 o 
  -8   4  16      342.46      387.73     16.85 o 
  -7   4  16      118.40      122.38     10.70 o 
  -6   4  16       77.63       61.57     11.90 o 
  -5   4  16        0.00       -6.28      6.28 o 
  -4   4  16       72.45      112.18     13.88 o 
  -3   4  16       73.74       70.92      9.85 o 
  -2   4  16       67.75       60.21      9.13 o 
  -1   4  16      496.37      531.71     18.55 o 
   0   4  16       16.66        9.16      7.12 o 
   1   4  16       19.98       21.32      7.99 o 
   2   4  16       22.25       19.90      7.69 o 
   3   4  16        9.36       10.35      7.58 o 
   4   4  16       58.49       75.82      9.39 o 
   5   4  16       88.46      105.33     10.16 o 
   6   4  16      144.48      154.69     11.60 o 
   7   4  16       19.16       26.92      9.71 o 
   8   4  16        0.02        0.11      8.78 o 
   9   4  16        0.05        7.45      9.67 o 
  10   4  16       16.26        6.27     11.00 o 
  11   4  16        2.93      -13.03     13.03 o 
 -11   5  16        0.54      -11.65     11.98 o 
 -10   5  16        0.03        8.89     11.70 o 
  -9   5  16       91.67      103.76     19.02 o 
  -8   5  16      128.27      112.39     13.44 o 
  -7   5  16       46.13       38.14     10.45 o 
  -6   5  16      477.48      454.45     19.04 o 
  -5   5  16        0.64       -0.48      7.74 o 
  -4   5  16       13.33       22.99      8.64 o 
  -3   5  16       53.50       53.34     10.12 o 
  -2   5  16       84.70       65.83     13.72 o 
  -1   5  16      177.26      201.24     14.69 o 
   0   5  16       23.06       36.07     11.32 o 
   1   5  16      153.76      151.72     14.62 o 
   2   5  16      181.25      173.18     15.66 o 
   3   5  16      151.49      164.10     16.97 o 
   4   5  16      262.56      268.85     17.54 o 
   5   5  16        1.82        7.68      9.26 o 
   6   5  16       34.43       54.81     11.48 o 
   7   5  16       10.05        0.11      9.70 o 
   8   5  16        1.31       -8.87      8.87 o 
   9   5  16        1.11      -11.31     11.31 o 
  -8   6  16       63.60       70.36     13.23 o 
  -7   6  16      179.53      178.07     17.41 o 
  -6   6  16        2.44        1.51      9.92 o 
  -5   6  16       11.08       12.06     11.25 o 
  -4   6  16       92.07       99.63     23.88 o 
  -3   6  16        7.42        7.03     10.73 o 
  -2   6  16       32.77       23.51     11.12 o 
  -1   6  16        7.81       -7.37     10.16 o 
   0   6  16        3.09        4.76     10.42 o 
   1   6  16      142.09      155.39     21.26 o 
   2   6  16       16.70        9.05     13.37 o 
   3   6  16       47.80       49.37     13.50 o 
   4   6  16        9.83        9.96     10.34 o 
   5   6  16      154.72      161.43     15.93 o 
   6   6  16        6.80       15.47     10.61 o 
 -15   0  17      142.84      216.28     35.05 o 
 -13   0  17       14.41        3.84     12.79 o 
 -11   0  17      455.56      454.81     24.75 o 
  -9   0  17       35.79       36.16      8.91 o 
  -7   0  17       48.04       63.98     11.24 o 
  -5   0  17      231.88      227.15     13.69 o 
  -3   0  17     2520.48     2561.89     53.00 o 
  -1   0  17      307.45      295.64     22.56 o 
   1   0  17       76.90       53.92     10.27 o 
   3   0  17       56.67       26.04      8.49 o 
   5   0  17        0.05       -7.39      7.39 o 
   7   0  17      109.23      100.08     13.19 o 
   9   0  17       22.46       13.50     11.52 o 
  11   0  17        0.34       -4.85     10.87 o 
  13   0  17      330.72      416.29     35.84 o 
 -16   1  17        0.52      -10.08     10.82 o 
 -15   1  17        4.36       -0.36     10.31 o 
 -14   1  17        4.01       -4.50     12.94 o 
 -13   1  17      187.58      209.93     23.45 o 
 -12   1  17       47.20       55.35      9.46 o 
 -11   1  17      131.29      110.18     12.13 o 
 -10   1  17       25.48       23.37      6.51 o 
  -9   1  17       24.34       16.54      6.14 o 
  -8   1  17      131.73      147.81     10.02 o 
  -7   1  17      107.29       95.01      8.99 o 
  -6   1  17        3.76        7.32      6.15 o 
  -5   1  17      271.89      284.24     10.76 o 
  -4   1  17        4.10        1.14      5.59 o 
  -3   1  17       22.02       22.53      5.50 o 
  -2   1  17        0.27       -4.59      4.59 o 
  -1   1  17      325.86      316.83     13.04 o 
   0   1  17      112.24       97.94      8.02 o 
   1   1  17        0.01        1.40      4.87 o 
   2   1  17        1.87        7.75      6.30 o 
   3   1  17       56.91       46.00      8.01 o 
   4   1  17      267.97      258.52     13.63 o 
   5   1  17      116.20       99.27      9.89 o 
   6   1  17        1.78       -5.59      5.59 o 
   7   1  17      541.25      464.78     18.53 o 
   8   1  17        4.28        1.69      6.76 o 
   9   1  17       15.67        9.03      8.28 o 
  10   1  17        0.19        9.55      8.94 o 
  11   1  17       31.28       32.32     14.56 o 
  12   1  17        0.29        8.06     16.85 o 
  13   1  17       50.74       46.43     18.71 o 
 -15   2  17        8.35        4.93     10.24 o 
 -14   2  17      188.54      252.17     14.99 o 
 -13   2  17       10.12        8.55      7.89 o 
 -12   2  17      163.91      206.56     13.07 o 
 -11   2  17      218.43      225.75     15.74 o 
 -10   2  17       89.27       80.35     11.29 o 
  -9   2  17        2.35        1.40      7.01 o 
  -8   2  17      468.00      450.43     14.88 o 
  -7   2  17       35.54       33.42      9.07 o 
  -6   2  17       92.01      103.99      9.60 o 
  -5   2  17       49.60       30.79      7.29 o 
  -4   2  17      150.72      143.87     10.28 o 
  -3   2  17     1336.68     1353.58     27.29 o 
  -2   2  17       13.57        9.17      5.46 o 
  -1   2  17       73.25       74.65      8.01 o 
   0   2  17      247.85      236.88     12.35 o 
   1   2  17       55.75       57.81      7.42 o 
   2   2  17       14.47        7.53      5.85 o 
   3   2  17       21.63       18.86      6.73 o 
   4   2  17       98.30       96.93      8.02 o 
   5   2  17        6.61        9.65      5.92 o 
   6   2  17        0.08       -5.82      5.82 o 
   7   2  17      238.75      238.92     12.40 o 
   8   2  17      111.30      112.26     11.09 o 
   9   2  17        2.30        7.50      9.18 o 
  10   2  17       40.61       23.75     12.31 o 
  11   2  17        2.18       -3.77     10.98 o 
  12   2  17       37.24       33.19     16.77 o 
 -14   3  17        8.61       -1.41     11.53 o 
 -13   3  17       19.78       13.48     11.01 o 
 -12   3  17       40.02       33.26      9.10 o 
 -11   3  17       43.83       49.93      9.17 o 
 -10   3  17        5.27       -0.33      7.39 o 
  -9   3  17      116.90      107.79      8.85 o 
  -8   3  17      193.67      188.37     10.40 o 
  -7   3  17       82.15       76.66      7.32 o 
  -6   3  17       26.68       12.51      5.82 o 
  -5   3  17      178.35      191.04     11.21 o 
  -4   3  17      113.94      133.20     12.46 o 
  -3   3  17        0.08        5.28      6.54 o 
  -2   3  17        4.25       10.15      6.60 o 
  -1   3  17      268.25      289.58     14.09 o 
   0   3  17      219.00      193.35     12.17 o 
   1   3  17       43.86       30.34      7.07 o 
   2   3  17        0.69        2.71      5.85 o 
   3   3  17      324.50      313.10     13.37 o 
   4   3  17      371.64      367.40     13.99 o 
   5   3  17        0.85       -5.69      5.69 o 
   6   3  17       17.99        5.39      6.82 o 
   7   3  17      164.19      161.03     11.89 o 
   8   3  17        0.48        1.98      8.43 o 
   9   3  17        1.17        6.68      8.86 o 
  10   3  17        0.54       -6.34     10.12 o 
  11   3  17        9.22        4.61     10.87 o 
 -13   4  17        0.14       16.92     13.21 o 
 -12   4  17       10.28       19.92     12.70 o 
 -11   4  17        0.81       -3.71     10.87 o 
 -10   4  17        7.20       -6.37      9.09 o 
  -9   4  17        5.20        4.96      8.37 o 
  -8   4  17      227.40      223.28     14.34 o 
  -7   4  17        0.93        8.03      7.00 o 
  -6   4  17       86.46       91.50     12.15 o 
  -5   4  17        2.59        8.79      7.54 o 
  -4   4  17      219.69      229.19     13.92 o 
  -3   4  17      134.56      111.27     10.92 o 
  -2   4  17       75.54       89.87     10.44 o 
  -1   4  17        9.24        6.70      7.13 o 
   0   4  17      191.40      184.39     12.91 o 
   1   4  17        1.68       -0.91      7.03 o 
   2   4  17        0.41        6.58      8.49 o 
   3   4  17        7.35        7.22      8.10 o 
   4   4  17        0.13       -6.35      6.35 o 
   5   4  17       31.32       35.06      8.48 o 
   6   4  17       29.65       30.05      9.21 o 
   7   4  17      102.23       98.80     21.30 o 
   8   4  17       73.63       81.41     12.59 o 
   9   4  17        0.06        4.94      9.90 o 
  10   4  17        3.45        1.54     16.78 o 
 -10   5  17       21.70       15.54     13.06 o 
  -9   5  17      167.88      171.63     17.07 o 
  -8   5  17        1.50        8.48      9.97 o 
  -7   5  17        1.63       -9.17      9.17 o 
  -6   5  17       17.04        3.45      8.62 o 
  -5   5  17      223.81      211.45     15.68 o 
  -4   5  17      232.41      273.23     32.66 o 
  -3   5  17       29.82       23.16      9.44 o 
  -2   5  17        0.53       -8.59      8.59 o 
  -1   5  17       11.69       11.21      9.30 o 
   0   5  17        6.48        2.01     13.07 o 
   1   5  17      223.37      212.83     18.43 o 
   2   5  17        8.92        4.62     11.23 o 
   3   5  17      230.51      223.68     19.22 o 
   4   5  17        0.50        3.46      9.64 o 
   5   5  17      108.07      119.94     14.64 o 
   6   5  17        0.60       10.65     10.20 o 
   7   5  17       63.52       91.44     13.59 o 
   8   5  17        1.07       15.34     12.95 o 
  -7   6  17        0.00       15.52     11.06 o 
  -6   6  17      115.48      134.30     19.68 o 
  -5   6  17        4.47       -8.08     11.10 o 
  -4   6  17       10.59       19.90     12.36 o 
  -3   6  17        5.87       -6.43     10.54 o 
  -2   6  17        5.10        9.05     10.90 o 
  -1   6  17       25.41       12.23     14.11 o 
   0   6  17        6.59        3.88     11.45 o 
   1   6  17        7.71        7.06     10.76 o 
   2   6  17       14.64       11.70     14.06 o 
   3   6  17       23.56       18.55     12.36 o 
   4   6  17      139.88      143.16     15.78 o 
 -14   0  18      142.22      198.19     33.80 o 
 -12   0  18       53.44       71.38     16.29 o 
 -10   0  18      198.54      147.18     16.56 o 
  -8   0  18      458.88      448.90     25.61 o 
  -6   0  18      463.61      454.26     18.00 o 
  -4   0  18       71.82       49.86      9.00 o 
  -2   0  18     2071.14     2194.82     55.76 o 
   0   0  18      679.57      605.92     24.21 o 
   2   0  18       43.07       18.18     10.43 o 
   4   0  18        6.51        1.65      7.47 o 
   6   0  18      108.68       80.20     13.25 o 
   8   0  18       57.67       98.66     17.87 o 
  10   0  18       26.67       25.81     13.11 o 
  12   0  18      189.09      258.26     29.85 o 
 -15   1  18       18.37       16.34     12.19 o 
 -14   1  18        3.70      -11.82     11.82 o 
 -13   1  18        9.97       23.07     13.90 o 
 -12   1  18      137.14      136.76     12.00 o 
 -11   1  18        0.25        9.81      6.91 o 
 -10   1  18       21.97       21.83      7.11 o 
  -9   1  18        4.83       -3.18      8.42 o 
  -8   1  18      373.95      384.62     18.28 o 
  -7   1  18      144.82      158.89     16.76 o 
  -6   1  18      281.80      295.05     12.38 o 
  -5   1  18       19.48        6.89      5.87 o 
  -4   1  18      709.82      733.94     19.28 o 
  -3   1  18       57.04       40.58      6.52 o 
  -2   1  18       33.84       45.20      6.89 o 
  -1   1  18       85.50       76.20      8.53 o 
   0   1  18      215.20      204.56     11.55 o 
   1   1  18       97.10       87.48      8.37 o 
   2   1  18      188.71      184.47     10.84 o 
   3   1  18       22.02       11.49      6.24 o 
   4   1  18      274.23      225.76     11.96 o 
   5   1  18        6.79        5.35      6.35 o 
   6   1  18        0.73        7.27      6.17 o 
   7   1  18        0.40       -3.01      6.97 o 
   8   1  18       23.58       31.48      9.30 o 
   9   1  18        7.13       -4.23      9.00 o 
  10   1  18        1.69       -4.30     12.32 o 
  11   1  18        1.37       -3.89     12.65 o 
  12   1  18       15.50       17.11     15.92 o 
 -14   2  18        1.51       -0.67     14.39 o 
 -13   2  18       30.82       42.96     10.54 o 
 -12   2  18        4.64        3.25      8.47 o 
 -11   2  18       31.78       16.42      8.52 o 
 -10   2  18       11.09       11.33      7.91 o 
  -9   2  18        5.42       13.14     11.09 o 
  -8   2  18      102.07      108.00     10.68 o 
  -7   2  18       26.72       28.08      8.78 o 
  -6   2  18      201.52      216.77     12.48 o 
  -5   2  18       18.01       14.54      6.89 o 
  -4   2  18       26.39       25.52      7.44 o 
  -3   2  18      857.81      924.22     22.62 o 
  -2   2  18      650.99      648.81     16.84 o 
  -1   2  18      198.57      183.41      9.45 o 
   0   2  18        5.62        8.89      6.08 o 
   1   2  18       36.26       25.25      6.70 o 
   2   2  18        0.39       -5.44      6.49 o 
   3   2  18       20.41       10.66      5.94 o 
   4   2  18        1.62        3.03      5.64 o 
   5   2  18        0.40       -4.90      6.58 o 
   6   2  18       49.34       33.44      8.08 o 
   7   2  18       13.79       22.62      8.89 o 
   8   2  18        4.33        2.71      8.37 o 
   9   2  18        7.01       -3.16     10.00 o 
  10   2  18        9.26       22.40     14.42 o 
  11   2  18        0.34       10.79     13.99 o 
  12   2  18       15.91       21.17     15.34 o 
 -13   3  18       15.47       39.43      9.36 o 
 -12   3  18      137.77      140.01     12.68 o 
 -11   3  18        0.11        4.73      7.71 o 
 -10   3  18        9.46       -1.33      7.15 o 
  -9   3  18        0.53        4.77      6.55 o 
  -8   3  18       43.13       47.33      7.36 o 
  -7   3  18      243.16      273.89     11.76 o 
  -6   3  18      117.84      128.47     10.38 o 
  -5   3  18      124.06      138.85     10.65 o 
  -4   3  18      604.45      614.88     18.23 o 
  -3   3  18      134.17      130.67     10.21 o 
  -2   3  18      129.53      142.36     11.53 o 
  -1   3  18       55.26       44.61      8.65 o 
   0   3  18       26.41       19.91      7.20 o 
   1   3  18      127.80      124.24     10.18 o 
   2   3  18      119.72      101.44     10.19 o 
   3   3  18       41.54       29.17      9.05 o 
   4   3  18       40.54       43.68      7.90 o 
   5   3  18      113.30      110.15     10.52 o 
   6   3  18       30.68       22.36      8.47 o 
   7   3  18        1.96       -2.15      7.69 o 
   8   3  18        0.52       -7.13      8.48 o 
   9   3  18        0.52       -5.84      8.28 o 
  10   3  18        1.26       -1.06     13.17 o 
 -12   4  18       73.76       96.40     20.62 o 
 -11   4  18       22.17        5.94     11.70 o 
 -10   4  18       39.15       33.74     11.15 o 
  -9   4  18        0.92        4.78      8.92 o 
  -8   4  18       17.28       14.98      9.07 o 
  -7   4  18       17.98       24.53      9.62 o 
  -6   4  18       85.43      103.67     12.21 o 
  -5   4  18      219.38      229.33     13.89 o 
  -4   4  18        2.90       -4.76      7.53 o 
  -3   4  18      116.46      124.33     14.71 o 
  -2   4  18        6.53       15.11      8.42 o 
  -1   4  18       10.33        4.83      7.84 o 
   0   4  18      416.11      426.52     21.22 o 
   1   4  18       14.37       14.69      9.42 o 
   2   4  18       58.36       63.83     10.72 o 
   3   4  18       35.57       23.05      8.89 o 
   4   4  18       25.26       21.52      8.60 o 
   5   4  18       62.64       47.71      9.53 o 
   6   4  18        0.08       -8.21      8.21 o 
   7   4  18        2.05        8.20      9.66 o 
   8   4  18      118.30      146.59     15.31 o 
   9   4  18       15.34       22.64     11.14 o 
  -9   5  18        0.13        8.90     10.87 o 
  -8   5  18       66.36       72.97     14.33 o 
  -7   5  18        6.23       10.07     11.67 o 
  -6   5  18      108.34      130.16     17.24 o 
  -5   5  18       46.60       38.20     12.39 o 
  -4   5  18       50.22       60.22     13.80 o 
  -3   5  18        8.08        5.27     10.72 o 
  -2   5  18       67.28       60.01     13.72 o 
  -1   5  18       51.00       60.05     13.53 o 
   0   5  18       33.80       26.47     12.20 o 
   1   5  18       18.95       38.90     12.22 o 
   2   5  18      205.99      226.68     19.55 o 
   3   5  18        6.93       20.03     11.64 o 
   4   5  18       23.78       25.48     10.26 o 
   5   5  18      134.95      175.93     16.74 o 
   6   5  18       13.36       17.52     10.86 o 
  -4   6  18        4.47      -11.31     11.31 o 
  -3   6  18       54.90       76.01     25.53 o 
  -2   6  18       79.42       51.74     18.85 o 
  -1   6  18       87.47      110.63     34.17 o 
   0   6  18       66.70       65.21     14.69 o 
   1   6  18       17.71       13.60     12.01 o 
 -13   0  19        0.01      -12.08     17.32 o 
 -11   0  19      142.52      107.19     15.36 o 
  -9   0  19      232.51      240.43     19.19 o 
  -7   0  19       39.33       43.06     17.34 o 
  -5   0  19       59.26       57.77     18.13 o 
  -3   0  19      535.24      515.33     22.41 o 
  -1   0  19      278.75      264.63     17.53 o 
   1   0  19        1.27        4.86      8.52 o 
   3   0  19       11.01       13.64     11.00 o 
   5   0  19       62.52       39.93     11.34 o 
   7   0  19      106.59      121.49     15.00 o 
   9   0  19        0.80        4.64     15.59 o 
  11   0  19       45.19       88.70     21.83 o 
 -14   1  19      234.61      288.91     41.55 o 
 -13   1  19      334.45      338.28     42.67 o 
 -12   1  19        8.67        0.98     10.80 o 
 -11   1  19        1.83       -1.17     13.77 o 
 -10   1  19       21.75       17.50     10.34 o 
  -9   1  19      143.86      138.31     14.37 o 
  -8   1  19      139.45      140.57     10.96 o 
  -7   1  19       44.50       35.81      8.28 o 
  -6   1  19        2.21       -3.58      6.21 o 
  -5   1  19      202.96      206.24     11.12 o 
  -4   1  19      180.88      189.37     10.03 o 
  -3   1  19      941.42      942.79     21.63 o 
  -2   1  19       34.26       28.20      7.69 o 
  -1   1  19      771.04      692.63     19.55 o 
   0   1  19      175.58      171.91     10.71 o 
   1   1  19       10.01       13.66      6.42 o 
   2   1  19       61.28       59.15      8.19 o 
   3   1  19      229.78      234.90     12.35 o 
   4   1  19       47.30       44.17      7.38 o 
   5   1  19       42.09       18.32      6.79 o 
   6   1  19        7.01       12.94      8.29 o 
   7   1  19        4.58       -7.37      8.68 o 
   8   1  19        2.88        5.32      9.61 o 
   9   1  19        6.06       20.27     13.40 o 
  10   1  19        3.85       19.80     16.01 o 
  11   1  19       57.94       59.43     17.80 o 
 -13   2  19        0.61       -5.42      8.66 o 
 -12   2  19      318.02      421.95     18.42 o 
 -11   2  19       29.47       45.53     11.21 o 
 -10   2  19      134.60      129.71     12.63 o 
  -9   2  19       30.16       33.23      9.49 o 
  -8   2  19        0.23        1.87      7.29 o 
  -7   2  19        0.45       -6.84      6.84 o 
  -6   2  19        8.28       21.64      7.88 o 
  -5   2  19       65.18       70.68      9.07 o 
  -4   2  19      220.87      235.30     12.98 o 
  -3   2  19       24.94       29.47      7.00 o 
  -2   2  19      221.44      234.21     15.28 o 
  -1   2  19       15.31        6.89      5.90 o 
   0   2  19      475.16      451.60     19.06 o 
   1   2  19       25.95       21.64      7.28 o 
   2   2  19       24.41       21.20      7.67 o 
   3   2  19        0.16       -6.63      6.63 o 
   4   2  19      154.45      155.63     12.93 o 
   5   2  19        0.76        6.03      7.88 o 
   6   2  19       12.42       -1.68      8.00 o 
   7   2  19        1.99       -7.51      8.53 o 
   8   2  19       10.25       12.43      9.91 o 
   9   2  19        1.45       10.30     13.41 o 
  10   2  19        0.73        0.76     15.14 o 
 -12   3  19        1.27       -1.69      7.51 o 
 -11   3  19       40.99       35.32      9.03 o 
 -10   3  19       13.29       17.47      7.91 o 
  -9   3  19       52.76       35.30      8.37 o 
  -8   3  19      136.96      133.80     14.11 o 
  -7   3  19        0.94       -6.06      6.06 o 
  -6   3  19       50.35       44.21      8.82 o 
  -5   3  19       18.90       25.60      8.03 o 
  -4   3  19      159.86      164.22     11.99 o 
  -3   3  19       45.91       52.92      8.95 o 
  -2   3  19       26.35       16.81      8.10 o 
  -1   3  19       18.77       14.99      7.82 o 
   0   3  19      214.08      193.65     12.77 o 
   1   3  19        9.18       20.86      8.27 o 
   2   3  19      146.88      139.25     13.88 o 
   3   3  19       34.06       40.39     10.39 o 
   4   3  19       74.30       89.07      9.98 o 
   5   3  19       71.55       46.89      8.88 o 
   6   3  19        7.92        5.17      8.35 o 
   7   3  19        1.04       -3.25     10.73 o 
   8   3  19        7.45       13.33     11.92 o 
   9   3  19        0.59        8.35     11.68 o 
 -11   4  19        0.83        6.10     11.21 o 
 -10   4  19       20.30       16.51     11.11 o 
  -9   4  19        2.00       -5.81      9.77 o 
  -8   4  19       14.49       28.62     11.38 o 
  -7   4  19        0.01        7.90      8.95 o 
  -6   4  19        3.22        9.47      8.70 o 
  -5   4  19      355.76      366.13     27.40 o 
  -4   4  19      135.89      151.45     15.62 o 
  -3   4  19      127.73      117.84     14.04 o 
  -2   4  19       56.16       41.12     11.06 o 
  -1   4  19       36.72       19.43      9.84 o 
   0   4  19       62.05       64.21     11.72 o 
   1   4  19       60.16       54.84     11.13 o 
   2   4  19       16.19        0.47     10.18 o 
   3   4  19        9.35        5.88     10.46 o 
   4   4  19       20.11       17.60      9.83 o 
   5   4  19       13.18       21.33     10.15 o 
   6   4  19        2.03       -8.52      9.51 o 
   7   4  19      108.66      138.15     16.91 o 
   8   4  19       14.28       14.61     10.76 o 
  -8   5  19        1.74        3.36     11.99 o 
  -7   5  19       19.21       18.81     12.48 o 
  -6   5  19       66.17       54.84     14.29 o 
  -5   5  19       52.72       68.90     15.16 o 
  -4   5  19        0.31       -4.32     14.39 o 
  -3   5  19        1.92        2.40     11.24 o 
  -2   5  19       32.74       33.58     12.33 o 
  -1   5  19      158.66      139.53     16.91 o 
   0   5  19       28.55       20.65     12.10 o 
   1   5  19       63.71       60.85     14.02 o 
   2   5  19       51.89       50.81     13.75 o 
   3   5  19       65.23       64.75     14.55 o 
   4   5  19        0.01       -5.57      9.18 o 
   5   5  19        4.71       12.33     10.28 o 
 -10   0  20       12.80      -12.99     18.43 o 
  -8   0  20      112.10      159.67     22.57 o 
  -6   0  20      116.73      151.59     16.77 o 
  -4   0  20       23.51       14.86     12.13 o 
  -2   0  20        6.80       20.57     11.18 o 
   0   0  20      665.12      640.79     29.33 o 
   2   0  20        0.06       -8.17      8.17 o 
   4   0  20       11.49        2.16      9.70 o 
   6   0  20      175.86      162.45     20.09 o 
   8   0  20       36.17       52.14     18.26 o 
  10   0  20       42.50       54.55     21.19 o 
 -13   1  20       12.09       11.10     20.95 o 
 -12   1  20       20.93       15.67     15.09 o 
 -11   1  20       10.50        9.15     14.20 o 
 -10   1  20        6.82       28.77     16.21 o 
  -9   1  20       21.19       24.53      8.66 o 
  -8   1  20      184.08      185.70     13.06 o 
  -7   1  20       14.94       19.99      8.10 o 
  -6   1  20      167.44      205.25     14.98 o 
  -5   1  20       58.15       65.27      9.92 o 
  -4   1  20       41.64       37.95      8.44 o 
  -3   1  20       73.41       82.30      8.88 o 
  -2   1  20       28.50        6.29      6.92 o 
  -1   1  20       77.97       71.35     12.21 o 
   0   1  20       20.25       13.85      6.50 o 
   1   1  20        0.46        4.03      6.63 o 
   2   1  20       48.90       47.67      9.31 o 
   3   1  20        3.53        3.31      7.22 o 
   4   1  20        3.33        2.60      6.66 o 
   5   1  20       10.04       12.45      7.62 o 
   6   1  20       15.24       11.82     10.42 o 
   7   1  20        1.44        1.58      9.62 o 
   8   1  20       36.40       53.67     12.11 o 
   9   1  20       13.33       26.31     11.84 o 
  10   1  20       10.64        5.32     14.02 o 
 -12   2  20        0.04        8.71      8.49 o 
 -11   2  20       27.80       30.06     12.25 o 
 -10   2  20        0.47        2.17      8.91 o 
  -9   2  20       36.76       35.46     10.64 o 
  -8   2  20        3.97       10.20      7.94 o 
  -7   2  20        9.69       22.27      9.09 o 
  -6   2  20        0.39        8.26      7.99 o 
  -5   2  20        2.19       12.03      7.30 o 
  -4   2  20       55.81       38.67      8.72 o 
  -3   2  20      170.87      166.89     15.47 o 
  -2   2  20        0.55       -4.32      7.24 o 
  -1   2  20      286.06      271.58     14.23 o 
   0   2  20       76.94       69.05     11.25 o 
   1   2  20        7.49       -3.82      7.32 o 
   2   2  20        1.10        4.47      8.55 o 
   3   2  20       25.34       20.96      9.44 o 
   4   2  20        0.06        2.41      8.76 o 
   5   2  20       23.03       12.51     15.62 o 
   6   2  20       72.32       87.68     14.61 o 
   7   2  20       81.60       50.99     13.56 o 
   8   2  20       36.63       56.25     16.22 o 
   9   2  20       10.88       -2.01     14.51 o 
 -11   3  20       72.33      101.68     11.27 o 
 -10   3  20       53.74       58.27     14.58 o 
  -9   3  20       14.68       18.58      8.57 o 
  -8   3  20        0.41       -7.35      7.35 o 
  -7   3  20       72.63       56.46      9.24 o 
  -6   3  20        0.14        4.60      8.24 o 
  -5   3  20      254.69      266.68     17.36 o 
  -4   3  20       51.09       48.88     11.88 o 
  -3   3  20       15.78       16.44      8.53 o 
  -2   3  20       57.11       33.33     10.05 o 
  -1   3  20      119.60      100.55     13.05 o 
   0   3  20       23.51       14.91      9.32 o 
   1   3  20        0.90       -8.34      8.34 o 
   2   3  20        0.04        8.19     12.32 o 
   3   3  20        8.91        8.01     10.05 o 
   4   3  20       36.98       52.01     14.82 o 
   5   3  20       29.90       23.04     11.54 o 
   6   3  20       30.22        8.97     12.82 o 
   7   3  20        0.67        5.49     15.80 o 
   8   3  20        2.78       16.64     12.46 o 
  -9   4  20        0.19       -7.49     12.44 o 
  -8   4  20       34.98       45.82     12.45 o 
  -7   4  20       69.72       58.15     12.82 o 
  -6   4  20       80.47       87.50     15.37 o 
  -5   4  20        4.14       -6.39      8.12 o 
  -4   4  20       78.63       80.14     11.88 o 
  -3   4  20       18.72       18.92     10.53 o 
  -2   4  20        1.11       -3.84     12.26 o 
  -1   4  20       40.91       38.66     12.79 o 
   0   4  20       63.73       53.42     13.57 o 
   1   4  20        7.02        7.31     10.73 o 
   2   4  20        2.20        7.15     11.07 o 
   3   4  20        6.69       -6.41      9.15 o 
   4   4  20        7.29        5.04      9.17 o 
   5   4  20        0.62       -4.92      9.87 o 
   6   4  20       14.95       23.42     11.04 o 
  -5   5  20      183.12      176.22     19.27 o 
  -4   5  20       35.93       55.78     14.84 o 
  -3   5  20       83.86       74.19     15.47 o 
  -2   5  20        9.70       11.79     11.50 o 
  -1   5  20        1.56        0.20     10.98 o 
   0   5  20        1.97       -9.28     10.96 o 
   1   5  20        1.83       -4.27     10.99 o 
   2   5  20        4.12        0.90     11.75 o 
  -9   0  21        8.60        7.62     19.06 o 
  -7   0  21       27.23       67.88     24.44 o 
  -5   0  21        0.71        2.48     13.82 o 
  -3   0  21       79.82       33.65     15.34 o 
  -1   0  21      103.46      111.66     19.55 o 
   1   0  21       22.79       -0.11     13.49 o 
   3   0  21      159.73      139.03     18.17 o 
   5   0  21      224.38      198.77     21.50 o 
   7   0  21        0.01       -3.51     14.84 o 
   9   0  21       10.73       10.01     18.47 o 
 -12   1  21        8.03       -8.52     19.13 o 
 -11   1  21        4.09       16.15     14.88 o 
 -10   1  21       38.11        2.31     21.79 o 
  -9   1  21       44.02       43.47     18.59 o 
  -8   1  21        0.05        5.96     14.49 o 
  -7   1  21       25.06       25.81     12.83 o 
  -6   1  21       11.51       24.23     10.97 o 
  -5   1  21        3.84       14.60     10.15 o 
  -4   1  21       30.14       16.34     10.33 o 
  -3   1  21        0.01       -1.70      8.15 o 
  -2   1  21      110.83       92.98     13.12 o 
  -1   1  21       14.11        3.85      8.41 o 
   0   1  21       15.34        8.74      8.94 o 
   1   1  21        1.08       -7.55      8.23 o 
   2   1  21        0.96        7.57      9.28 o 
   3   1  21        3.98        7.41      9.21 o 
   4   1  21        4.06       -0.04      9.27 o 
   5   1  21        9.58        2.76     15.59 o 
   6   1  21        0.32       -4.44     14.59 o 
   7   1  21        3.22        3.86     11.81 o 
   8   1  21        6.49       12.25     12.12 o 
   9   1  21        7.26        3.20     12.45 o 
 -11   2  21        8.80       11.70     11.33 o 
 -10   2  21        9.15       23.74     12.51 o 
  -9   2  21        8.03       24.24     11.85 o 
  -8   2  21        3.02       -3.23     10.43 o 
  -7   2  21        0.05        4.71      8.96 o 
  -6   2  21       26.29       27.11     10.56 o 
  -5   2  21        2.19       -5.97      8.88 o 
  -4   2  21       25.62       26.09      9.85 o 
  -3   2  21        0.00        1.83      8.42 o 
  -2   2  21       31.43        8.38      8.75 o 
  -1   2  21       41.16       47.48     10.45 o 
   0   2  21       52.82       24.93     10.99 o 
   1   2  21        2.19       -5.46      9.40 o 
   2   2  21        3.43       -0.91      8.39 o 
   3   2  21       30.82       46.12     11.02 o 
   4   2  21       22.73        7.08     11.70 o 
   5   2  21       63.42       44.12     19.00 o 
   6   2  21       23.31       20.79     12.14 o 
   7   2  21        0.81       -7.64     12.83 o 
   8   2  21       34.21       40.93     16.37 o 
 -10   3  21       48.40       75.46     11.10 o 
  -9   3  21       16.05       -2.15      8.78 o 
  -8   3  21        0.41        7.32      8.35 o 
  -7   3  21       25.79       19.10     11.54 o 
  -6   3  21        8.90        0.36      8.82 o 
  -5   3  21       13.57       23.09      9.52 o 
  -4   3  21      153.60      195.15     15.05 o 
  -3   3  21       73.14       89.18     11.89 o 
  -2   3  21      164.81      172.39     22.94 o 
  -1   3  21       16.31        9.99      8.47 o 
   0   3  21       69.70       56.91     18.54 o 
   1   3  21        6.56       12.87     13.25 o 
   2   3  21        0.36        5.61     12.47 o 
   3   3  21        4.15        4.93     12.71 o 
   4   3  21        0.40       30.23     14.37 o 
   5   3  21        0.02       -8.92     11.23 o 
   6   3  21        9.59       11.92     15.96 o 
   7   3  21        2.01        5.05     12.12 o 
  -7   4  21       10.50       21.22     17.34 o 
  -6   4  21       59.55       71.62     16.93 o 
  -5   4  21       12.75       -1.06     10.75 o 
  -4   4  21        7.92        4.20      9.96 o 
  -3   4  21      108.32      109.91     13.90 o 
  -2   4  21        0.26       -6.25     10.96 o 
  -1   4  21        5.09        2.48     11.05 o 
   0   4  21       11.48       -9.28     14.82 o 
   1   4  21        0.09       17.95     11.20 o 
   2   4  21        0.21       -5.09     10.75 o 
   3   4  21        5.95       -3.30      9.67 o 
   4   4  21        2.93        5.29     13.71 o 
 -10   0  22       63.78       48.82     26.54 o 
  -8   0  22       54.03       63.62     27.80 o 
  -6   0  22        1.01        8.10     19.76 o 
  -4   0  22       11.58        8.19     15.18 o 
  -2   0  22        0.03        7.56     16.06 o 
   0   0  22       85.84       53.77     17.89 o 
   2   0  22       19.31       44.81     24.30 o 
   4   0  22       77.69       88.62     21.94 o 
   6   0  22        1.40       16.72     17.18 o 
   8   0  22        0.16       -5.75     15.87 o 
 -11   1  22        6.97        4.96     22.56 o 
 -10   1  22        4.33       -2.03     21.93 o 
  -9   1  22       35.59       45.63     18.06 o 
  -8   1  22       28.51       45.55     14.38 o 
  -7   1  22        0.01       19.73     12.99 o 
  -6   1  22       78.80      121.46     17.82 o 
  -5   1  22        0.10        2.23     11.33 o 
  -4   1  22        0.00        4.08     11.13 o 
  -3   1  22        2.16       -9.02      9.47 o 
  -2   1  22       31.06       16.40     11.01 o 
  -1   1  22        7.05       15.01     14.04 o 
   0   1  22       19.06       32.08     11.41 o 
   1   1  22        9.90       15.21     10.73 o 
   2   1  22        2.32       -7.35      9.87 o 
   3   1  22        8.79       -3.50     12.71 o 
   4   1  22        7.07        5.26      9.87 o 
   5   1  22        2.18       -2.57     11.42 o 
   6   1  22        6.93       -9.00     11.14 o 
   7   1  22        6.32       21.36     13.55 o 
 -10   2  22        9.43       39.99     15.74 o 
  -9   2  22       52.10       53.69     16.04 o 
  -8   2  22       10.98        4.43     13.78 o 
  -7   2  22        0.01        6.63     10.91 o 
  -6   2  22        0.99       -4.48      9.87 o 
  -5   2  22       52.23       46.21     12.46 o 
  -4   2  22        5.76        9.60     10.52 o 
  -3   2  22        3.63       10.97      9.32 o 
  -2   2  22        0.01       -3.22      8.49 o 
  -1   2  22       11.96       -3.00      8.82 o 
   0   2  22       68.08       56.89     12.47 o 
   1   2  22        3.18       -4.48      9.41 o 
   2   2  22        7.27        7.35     10.71 o 
   3   2  22        8.21        4.45      9.59 o 
   4   2  22        0.12       17.15     10.36 o 
   5   2  22       21.26       21.92     12.61 o 
   6   2  22        0.00        1.19     17.13 o 
  -8   3  22      110.93      141.77     13.24 o 
  -7   3  22        0.22       -2.65     11.16 o 
  -6   3  22       24.50       25.64     11.88 o 
  -5   3  22       14.52       21.44      9.66 o 
  -4   3  22        0.18       18.57     10.43 o 
  -3   3  22       28.56       29.67     10.66 o 
  -2   3  22        0.55       -3.57      8.88 o 
  -1   3  22       10.31       24.64     11.54 o 
   0   3  22       16.33       22.25     11.16 o 
   1   3  22        1.86       14.85     11.54 o 
   2   3  22        2.75       16.50     13.12 o 
   3   3  22        4.35       -6.38     12.38 o 
   4   3  22       91.95       85.99     19.17 o 
   5   3  22        0.10       17.19     15.55 o 
  -4   4  22       51.23       37.16     12.27 o 
  -3   4  22        1.22        1.17     10.02 o 
  -2   4  22        4.18       -0.70     14.52 o 
  -1   4  22       30.08       28.77     13.27 o 
   0   4  22       44.25       70.79     15.52 o 
   1   4  22        5.74       26.48     14.72 o 
  -9   0  23        0.39       -2.24     20.60 o 
  -7   0  23       51.12       19.27     23.12 o 
  -5   0  23       25.21       39.04     25.14 o 
  -3   0  23       23.59       17.80     16.16 o 
  -1   0  23       61.05       76.76     19.48 o 
   1   0  23       92.94      144.51     24.20 o 
   3   0  23        9.29        5.62     16.19 o 
   5   0  23       50.05       61.86     21.83 o 
  -9   1  23       37.95        4.40     23.60 o 
  -8   1  23        0.09        2.99     14.69 o 
  -7   1  23        0.68       -3.55     12.22 o 
  -6   1  23       24.39       46.85     14.56 o 
  -5   1  23      122.86      181.26     20.33 o 
  -4   1  23        2.65        4.62     13.92 o 
  -3   1  23        0.26       16.09     13.30 o 
  -2   1  23       12.63       17.93     16.49 o 
  -1   1  23       18.25       12.45     12.57 o 
   0   1  23        3.04       16.53     11.71 o 
   1   1  23        3.51        3.91     11.08 o 
   2   1  23        6.41       17.93     12.01 o 
   3   1  23       64.00       79.26     14.82 o 
   4   1  23       22.10       14.73     12.08 o 
   5   1  23        5.71        0.53     12.55 o 
  -8   2  23       15.35       56.93     21.03 o 
  -7   2  23      102.12      123.50     16.77 o 
  -6   2  23        2.95        4.56     11.23 o 
  -5   2  23       14.76       20.86     11.55 o 
  -4   2  23        0.86        6.44     10.70 o 
  -3   2  23       21.35       23.64     11.20 o 
  -2   2  23        6.52       -0.98      9.47 o 
  -1   2  23       36.75       13.86     10.40 o 
   0   2  23        0.01        8.98     11.80 o 
   1   2  23       26.00       24.04     12.37 o 
   2   2  23       93.72      134.34     17.52 o 
   3   2  23       10.90        9.58     13.71 o 
   4   2  23        2.40       -0.24     11.23 o 
  -5   3  23      116.73      150.44     18.25 o 
  -4   3  23        1.62       -9.94     11.01 o 
  -3   3  23        1.93        5.76     10.72 o 
  -2   3  23        3.38       -0.34     10.81 o 
  -1   3  23       18.56       16.59     11.35 o 
   0   3  23        4.91       30.29     12.52 o 
   1   3  23        1.64       23.52     12.58 o 
   2   3  23       11.75       29.76     12.97 o 
  -6   0  24       70.81       37.71     24.58 o 
  -4   0  24       44.10       63.27     27.52 o 
  -2   0  24        9.81       23.70     17.58 o 
   0   0  24       17.48       34.39     22.10 o 
   2   0  24       12.82       24.03     18.61 o 
  -7   1  24        8.34       26.48     36.94 o 
  -6   1  24       26.02       39.34     14.75 o 
  -5   1  24        2.54       18.75     14.43 o 
  -4   1  24       11.33       15.90     13.08 o 
  -3   1  24        0.06       -6.34     12.03 o 
  -2   1  24       47.48       75.82     35.61 o 
  -1   1  24        6.47       -5.18     13.04 o 
   0   1  24       70.34      102.77     18.57 o 
   1   1  24        0.12        0.84     12.95 o 
   2   1  24       10.50       18.58     12.29 o 
   3   1  24        2.82        5.29     12.10 o 
  -5   2  24       66.85       64.39     16.44 o 
  -4   2  24       13.17        4.81     11.90 o 
  -3   2  24        2.64       -0.32     11.43 o 
  -2   2  24        1.95        0.22     11.46 o 
  -1   2  24       17.19       21.31     14.82 o 
   0   2  24        0.40      -10.61     12.91 o 
   1   2  24       51.66       64.01     17.06 o 
  -1   0  25       64.05       65.63     21.38 o 
                                                 
